# Supplementary material for: Locus specific epigenetic modalities of random allelic expression imbalance
Source: Nat Commun. 2021 Sep 9;12:5330. doi: 10.1038/s41467-021-25630-3 (PMC8429725; doi:10.1038/s41467-021-25630-3)
Supplement: Supplementary file 3 — Source Data [file 41467_2021_25630_MOESM3_ESM.xlsx]

## Sheet: Fig2 - FigS2- FigS4
Cell line	Differentiation n°	Type	Clone n°	A2m (%Cast)	Acyp2 (%Cast)	App (%Cast)	Bag3 (%Cast)	Cnrip1 (%Cast)	Eya1 (%Cast)	Eya2 (%Cast)	Eya3 (%Cast)	Eya4 (%Cast)	Grik2 (%Cast)	Kcnq2 (%Cast)	Ptk2b (%Cast)	Snca (%Cast)
F121.6	3	NPC	1	7.14	6.93	52.48	6.64	NA	62.27	38.17	41.12	92.15	64.44	32.2	62.21	49.71
F121.6	3	NPC	2	1.79	1.45	59.38	53.07	70.4	41.39	22.69	39.61	47.06	56.29	32.14	NA	28.33
F121.6	3	NPC	3	7.25	4.73	55.29	6.1	NA	63.25	30.54	41.21	90.05	59.54	32.78	55.65	41.25
F121.6	3	NPC	4	35.21	10.21	59.51	46.32	59.43	63.61	34.08	41.2	43.26	27.44	29.5	NA	60.22
F121.6	3	NPC	5	18.01	11.55	56.08	45.6	NA	71.26	50.77	40.85	49.91	35.13	35.75	61.23	58.37
F121.6	3	NPC	6	19.47	NA	57.57	11.95	NA	66.98	29.58	38.03	91.02	44.75	28.37	43.32	55.17
F121.6	3	NPC	7	62.97	66.6	55.64	39.09	92.59	72.47	30.63	40.35	48.57	23.45	34.21	44.82	52.75
F121.6	3	NPC	8	68.24	98.16	56.54	48.16	NA	74.57	25.01	42.5	17.9	3.27	37.4	28.65	38.88
F121.6	3	NPC	9	42.89	40.27	52.43	42.15	51.49	70.04	57.02	NA	36.28	28.72	26.91	40.21	55.17
F121.6	3	NPC	10	51.22	14.29	54.83	28.05	94.96	68.43	29.56	41.24	36.17	42.59	32.33	34.53	54.69
F121.6	3	NPC	11	41.05	37.47	52.28	2.46	NA	70.31	54.7	42.27	18.35	43.68	34.13	27.19	64.57
F121.6	3	NPC	12	13.67	NA	52.05	13.39	NA	69.34	29.17	39.96	85.78	20.72	32.93	54.28	47.33
F121.6	3	NPC	13	31.71	NA	53.48	45.06	74.27	67.02	54.9	NA	38.65	12.54	31.58	62.86	61.1
F121.6	3	NPC	14	31.75	57.88	58.03	43.72	NA	67.7	51.94	41.75	38.82	27.39	35.07	60.68	70.92
F121.6	3	NPC	15	4.79	42.74	53.33	47.11	NA	70.6	24.78	42.62	62.96	11.01	24.89	46.57	50.19
F121.6	3	NPC	16	21.93	98.32	50.01	17.5	78.15	70.81	26.25	30.38	53.58	6.92	32.53	39.67	52.67
F121.6	3	NPC	17	66.21	93.4	56.49	44.36	85.28	39.09	33.54	40.79	43.36	48.2	37.18	52.67	10.2
F121.6	3	NPC	18	70.94	55.29	48.82	40.49	52.01	57.71	38.29	38.23	46.14	54.78	50.45	53.22	68.19
F121.6	3	NPC	19	88.86	3.41	48.33	49.61	3.17	71.58	7.25	41.97	18.39	23.26	27.54	10.21	81.01
F121.6	3	NPC	20	NA	NA	34.87	0.86	NA	62.62	24.16	39.57	84.16	5.84	36.27	23.39	59.41
F121.6	3	NPC	21	5.02	60.89	51.77	48.83	NA	40.77	2.38	43.94	12.76	NA	32.59	NA	91.36
F121.6	3	NPC	22	83.21	60.89	49.78	45.22	84.25	37.7	21.52	37.18	79.96	58.63	51.68	47.51	65.4
F121.6	3	NPC	23	39.93	95.77	46.17	53.71	51.39	79.41	36.04	40.63	42.99	24.41	50.91	51.4	65.57
F121.6	3	NPC	24	77.7	14.61	52.29	53.92	47.06	75.86	18.76	36.36	54.38	53.79	31.89	51.27	62.38
F121.6	3	NPC	25	36.21	51.32	51.79	1.28	55.24	81.82	20.28	38.04	32.6	35.49	34.34	45.04	60.61
F121.6	3	NPC	26	NA	NA	51.48	2.13	73.36	75.01	13.58	36.57	30.99	12.97	37.05	28.5	NA
F121.6	3	NPC	27	17.19	99.29	53.06	53.54	97.04	71.18	19.42	41.34	29.74	10.88	34.68	15.8	61.09
F121.6	3	NPC	28	63.48	58.71	50.11	36.26	53.7	55.64	41.05	39.64	44.82	57.56	51.71	49.51	64.66
F121.6	3	NPC	29	NA	NA	55.31	95.77	90.81	41	24.49	40.48	34.6	71.99	NA	22.79	NA
F121.6	3	NPC	30	69.15	52.07	52.64	37.56	53.14	56.67	32.52	40.17	49.07	55.63	50.33	52.7	62.54
F121.6	3	NPC	31	40.17	40.16	46.34	6.83	NA	33.72	7.58	NA	7.42	92.39	35.33	NA	96.13
F121.6	3	NPC	32	NA	NA	58.4	50.28	NA	55.93	24.5	41.45	48.19	69.11	34.08	25.93	58.89
F121.6	3	NPC	33	NA	NA	54.59	47.23	NA	63.98	31.99	39.39	59.09	0	36.22	52.7	68.26
F121.6	3	NPC	34	NA	NA	43.27	54.75	40.91	44.77	37.97	NA	25.94	NA	NA	33.63	NA
F121.6	3	NPC	35	54.14	NA	49.4	30.27	NA	66.85	24.98	43.35	69.38	92.85	30.93	46.19	46.94
F121.6	3	NPC	36	58.4	0.53	52.63	29.99	59.26	59.84	25.82	42.32	52.19	72.25	29.93	19.61	44.29
F121.6	3	NPC	37	78.76	61.06	47.83	46.09	57.04	61.51	38.35	38.18	37.28	52.64	50.08	45.35	65.64
F121.6	3	NPC	38	61.18	62.39	54.64	62.83	70	59.51	NA	39.98	29.35	63.78	34.97	47.9	62.35
F121.6	3	NPC	39	NA	62.54	45.65	4.62	95.44	59.87	30.3	40.57	38.93	72.14	38.51	89.34	40.3
F121.6	3	NPC	40	51.79	96.86	51.23	77.83	30.47	65.82	5.97	39.81	8.43	22.25	82.57	38.81	51.7
F123	2	NPC	41	93.92	0.9	46.74	50.15	96.33	61.75	17.92	42.46	78.9	20.82	38.98	54.66	61.49
F123	2	NPC	42	77.39	2.96	49.68	1.12	97.06	72.88	17.4	43.87	76.83	26.31	31.41	32.4	57.89
F123	2	NPC	43	89.13	6.2	53.94	48.98	31.82	60.09	18.36	42.77	42.99	42.09	32.31	87.13	60.51
F123	2	NPC	44	59.67	58.75	54.8	1.6	97.26	27.04	9.99	42.14	56.54	99.42	42.72	73	61.42
F123	2	NPC	45	93.56	3.29	50.86	48.88	97.26	73.91	14.88	45.01	38.65	17.68	38	79.52	64.22
F123	2	NPC	46	75.28	7.98	52.24	44.76	21.99	44.35	15.41	43.27	86.69	19.79	33.5	83.03	75.65
F123	2	NPC	47	83.26	1.69	50.42	45.13	78.39	43.29	14.2	40.46	78.68	1.35	NA	43.24	61.4
F123	2	NPC	48	84.07	98.06	49.35	49.17	97.04	70.21	71.61	42.19	51.87	93.36	39.43	94.32	73.46
F123	2	NPC	49	0	59.92	55.73	43.2	97.28	31.24	12.48	43.59	52.24	1.89	32.33	43.26	53.36
F123	2	NPC	50	62.14	56.66	54.28	47.2	96.91	45.87	12.14	41.09	43.98	1.59	30.43	47.59	62.4
F123	2	NPC	51	38.8	58.32	51.81	52.93	97.04	71	14.3	45.09	66.27	48.06	35.98	62.02	47.69
F123	2	NPC	52	66.46	60.26	53.17	49.58	96.81	75.27	18.03	43.1	47.65	26.98	30.74	68.84	48.08
F123	2	NPC	53	84.21	NA	48.29	0.82	97.34	64.13	16.69	41.66	49.12	96.92	NA	87.58	NA
F123	2	NPC	54	83.23	27.14	59.68	48.01	33.31	58.01	13.13	NA	29.23	57.7	NA	43.6	75.82
F123	2	NPC	55	48.81	1.65	49.03	56.02	34.72	47.72	18.16	43.36	55.9	68.85	NA	42.35	67.44
F123	2	NPC	56	55.04	58.84	56.63	45.73	95.45	53.25	16.61	41.17	78.33	4.96	36.91	28.46	57.16
F123	2	NPC	57	5.44	67.75	56.52	98.99	61.19	38.58	25.08	41.99	65.02	60.26	40.38	56.99	69.34
F123	2	NPC	58	53.11	7.31	49.95	13.05	NA	61.28	18.93	42.55	49.46	100	31.04	33.98	51.81
F123	2	NPC	59	8.69	58.6	48.62	53.56	97.06	55.98	15.39	45.15	39.89	95	26.85	48.01	82.78
F123	2	NPC	60	87.69	4.29	53.09	26.22	96.38	74.15	18.18	40.76	60.1	8.51	37.42	63.31	79.98
F123	1	NPC	61	15.53	60.12	45.09	5.15	48.32	NA	32.88	38.08	61.58	24.55	46.76	59.73	60.93
F123	1	NPC	62	49.43	58.97	50.52	49.54	65.12	33.59	19.21	40.62	20.06	16.94	36.05	72.68	48.47
F123	1	NPC	63	22.45	64.38	50.37	98.62	94.31	24.13	36.6	39.63	48.95	55.76	55.63	41.14	81.21
F123	1	NPC	64	70.23	2.46	45.12	16.1	58.34	43.88	22.3	39.89	12.57	38.32	33.49	79.82	55.25
F123	1	NPC	65	56.26	62.14	50.66	45.48	82.55	51.33	26.58	40.58	35.42	26.83	43.79	53.17	69.67
F123	1	NPC	66	39.25	16.8	47.42	92.98	90.55	32.25	10.06	NA	41.57	67.06	NA	31.43	70.02
F123	1	NPC	67	57.4	53.13	46.22	47.9	85.72	59.75	27.85	38.45	32.44	32.25	28.81	70.96	56.19
F123	1	NPC	68	21.58	24.53	47.16	0.82	73.22	43.83	39.72	42.25	51.59	37.51	41.81	47.7	56.39
F123	1	NPC	69	61.53	53.81	52.46	50.71	96.51	60.94	30.56	41.68	40.81	14.39	26.82	73.18	68.48
F123	1	NPC	70	30.76	58.63	49.92	5.35	49.78	38.14	26.03	40.22	26.73	44.04	48.57	47.82	57.34
F123	1	NPC	71	NA	1.56	50.85	3.72	NA	64.5	16.3	42.64	47.3	49.28	33.65	NA	69.76
F123	1	NPC	72	55.7	5.16	54.67	0.71	96.69	44.99	19.77	40.13	9.53	96.04	28.09	36.99	66.26
F123	1	NPC	73	58.05	54.92	45.32	51.38	70.38	52.79	18.88	41.69	51.9	24.52	27.62	54.54	69.54
F123	1	NPC	74	57.16	4.44	58.52	0.47	96.51	29.32	20.5	39.88	9.89	40.39	42.57	33.83	62.95
F123	1	NPC	75	50.62	53.63	57.68	50.38	13.35	59.94	32.78	NA	43.34	3.53	35.04	55.84	52.51
F123	1	NPC	76	49.8	1.67	54.29	47.21	95.79	57.49	21.07	NA	32.78	24.61	37.38	27.3	51.9
F123	1	NPC	77	43.79	60.68	50.54	62.79	73.24	45.6	27.95	38.51	25.62	42.3	32.31	76.59	44.14
F123	1	NPC	78	4.38	69.41	52.89	37.23	88.8	58.91	31.77	NA	68.77	65.18	63.59	49.61	60.03
F123	1	NPC	79	26.02	26.21	49.7	38.34	63.81	74.02	32.72	39.45	28.44	22.21	39.62	49.05	61.34
F123	1	NPC	80	22.63	35.83	51.36	60.34	NA	53.77	8.97	NA	39.98	0	46.22	42.61	57.01
F123	1	NPC	81	70.19	10.67	55.02	80.29	87.97	65.72	27.61	NA	16.33	37.66	46.68	80.14	75.08
F123	1	NPC	82	57.1	59.6	53.93	47.5	63.42	65.68	24.35	NA	13.75	46.17	54.92	71.15	67.77
F123	1	NPC	83	53.5	56.86	51.08	1.49	12.46	35.7	11.71	NA	49.51	55.17	36.86	68.1	63.44
F121.6	3	NPC	84	NA	97.01	NA	97.69	NA	NA	NA	NA	46.41	6.14	NA	NA	NA
F121.6	3	NPC	85	65.34	1.82	NA	35.35	NA	NA	NA	NA	51.16	29.83	NA	NA	NA
F123	2	NPC	86	62.2	64.64	NA	0.85	NA	NA	NA	NA	56.12	1.83	NA	NA	NA
F123	2	NPC	87	0	1.55	NA	47.39	NA	NA	NA	NA	91.78	49.83	NA	NA	NA
F123	1	NPC	88	41.86	14.71	NA	98.44	NA	NA	NA	NA	48.35	96.46	NA	NA	NA
F123	1	NPC	89	34.6	3.66	NA	41.3	NA	NA	NA	NA	63.12	18.57	NA	NA	NA
F123	1	NPC	90	2.75	NA	NA	19.18	NA	NA	NA	NA	53.2	44.55	NA	NA	NA
F121.6	4	NPC	91	NA	61.79	NA	1	NA	NA	NA	NA	50.44	1.81	NA	NA	NA
F121.6	4	NPC	92	NA	24.58	NA	53.43	NA	NA	NA	NA	45.89	42.93	NA	NA	NA
F121.6	4	NPC	93	NA	3.18	NA	1.33	NA	NA	NA	NA	67.41	30.49	NA	NA	NA
F121.6	4	NPC	94	32.46	NA	NA	0.84	NA	NA	NA	NA	40.64	0	NA	NA	NA
F121.6	4	NPC	95	19.25	31.52	NA	48.43	NA	NA	NA	NA	40.08	28.21	NA	NA	NA
F121.6	4	NPC	96	NA	3	NA	51.46	NA	NA	NA	NA	51.07	18.62	NA	NA	NA
F121.6	4	NPC	97	0.99	49.02	NA	1.16	NA	NA	NA	NA	84.03	1.94	NA	NA	NA
F121.6	4	NPC	98	7.54	99.46	NA	98.61	NA	NA	NA	NA	28.71	33.48	NA	NA	NA
F121.6	4	NPC	99	NA	3.5	NA	0.8	NA	NA	NA	NA	90.79	17.48	NA	NA	NA
F121.6	4	NPC	100	NA	19.81	NA	0.64	NA	NA	NA	NA	68.25	57.65	NA	NA	NA
F121.6	4	NPC	101	NA	84.17	NA	47.38	NA	NA	NA	NA	37.6	NA	NA	NA	NA
F121.6	4	NPC	102	6.09	NA	NA	94.78	NA	NA	NA	NA	54.77	0	NA	NA	NA
F121.6	4	NPC	103	NA	1.81	NA	59.65	NA	NA	NA	NA	43.66	NA	NA	NA	NA
F121.6	4	NPC	104	10.99	NA	NA	75.88	NA	NA	NA	NA	45.73	33.46	NA	NA	NA
F121.6	4	NPC	105	NA	98.87	NA	0.82	NA	NA	NA	NA	87.36	44.54	NA	NA	NA
F121.6	4	NPC	106	14.08	3.04	NA	47.03	NA	NA	NA	NA	54.41	0.56	NA	NA	NA
F121.6	4	NPC	107	NA	43.04	NA	33.67	NA	NA	NA	NA	66.53	64.99	NA	NA	NA
F121.6	4	NPC	108	21.24	0.36	NA	61.8	NA	NA	NA	NA	40.23	14.8	NA	NA	NA
F121.6	4	NPC	109	97.57	18.58	NA	1.19	NA	NA	NA	NA	48.47	NA	NA	NA	NA
F121.6	4	NPC	110	58.7	4.44	NA	3.54	NA	NA	NA	NA	45.84	3.37	NA	NA	NA
F121.6	4	NPC	111	39.52	2.81	NA	4.96	NA	NA	NA	NA	24.95	0.34	NA	NA	NA
F121.6	4	NPC	112	22.57	2.02	NA	4.65	NA	NA	NA	NA	34.24	4.82	NA	NA	NA
F121.6	4	NPC	113	NA	3.97	NA	47.22	NA	NA	NA	NA	55.86	NA	NA	NA	NA
F121.6	4	NPC	114	79.85	26.62	NA	13.88	NA	NA	NA	NA	55.09	3.1	NA	NA	NA
F121.6	4	NPC	115	7.43	2.68	NA	40.95	NA	NA	NA	NA	66.8	5.17	NA	NA	NA
F121.6	4	NPC	116	81.59	62.94	NA	26.06	NA	NA	NA	NA	70.84	22.01	NA	NA	NA
F121.6	4	NPC	117	64.02	48.7	NA	49.94	NA	NA	NA	NA	37.7	3.04	NA	NA	NA
F121.6	4	NPC	118	69.29	23.04	NA	5.51	NA	NA	NA	NA	63.89	3.27	NA	NA	NA
F121.6	4	NPC	119	NA	48.78	NA	0.82	NA	NA	NA	NA	89.25	NA	NA	NA	NA
F121.6	4	NPC	120	NA	2.23	NA	17.51	NA	NA	NA	NA	23.33	NA	NA	NA	NA
F121.6	4	NPC	121	48.29	66.85	NA	0.48	NA	NA	NA	NA	77.5	33.06	NA	NA	NA
F121.6	4	NPC	122	75.62	15.95	NA	2	NA	NA	NA	NA	37.58	18.88	NA	NA	NA
F121.6	4	NPC	123	94.9	3.53	NA	1.77	NA	NA	NA	NA	50.25	59.95	NA	NA	NA
F121.6	4	NPC	124	NA	NA	NA	54.99	NA	NA	NA	NA	53.3	0	NA	NA	NA
F121.6	4	NPC	125	97.75	46.16	NA	0.75	NA	NA	NA	NA	27.69	97.38	NA	NA	NA
F121.6	4	NPC	126	66.89	63.34	NA	0.88	NA	NA	NA	NA	30.72	0.22	NA	NA	NA
F121.6	4	NPC	127	70.56	12.13	NA	0.56	NA	NA	NA	NA	21.96	NA	NA	NA	NA
F121.6	4	NPC	128	NA	3.05	NA	26.94	NA	NA	NA	NA	56.91	NA	NA	NA	NA
F121.6	4	NPC	129	85.28	NA	NA	0.36	NA	NA	NA	NA	37.57	0	NA	NA	NA
F121.6	4	NPC	130	73.12	26.62	NA	0.59	NA	NA	NA	NA	48.52	1.63	NA	NA	NA
F121.6	4	NPC	131	82.15	NA	NA	0.71	NA	NA	NA	NA	39.88	NA	NA	NA	NA
F121.6	4	NPC	132	3.69	2.37	NA	50.61	NA	NA	NA	NA	61.33	NA	NA	NA	NA
F121.6	4	NPC	133	NA	NA	NA	NA	NA	NA	NA	NA	NA	39.73	NA	NA	NA
F121.6	4	NPC	134	30.68	12.6	NA	36.46	NA	NA	NA	NA	41.44	NA	NA	NA	NA
F121.6	4	NPC	135	3.82	3.03	NA	0.82	NA	NA	NA	NA	11.31	NA	NA	NA	NA
F121.6	4	NPC	136	54.27	3.94	NA	0.55	NA	NA	NA	NA	35.23	3.02	NA	NA	NA
F121.6	4	NPC	137	31	4.45	NA	1.37	NA	NA	NA	NA	46.05	NA	NA	NA	NA
F121.6	4	NPC	138	54.17	4.85	NA	0.6	NA	NA	NA	NA	22.83	NA	NA	NA	NA
F121.6	6	NPC	139	NA	3.87	NA	NA	NA	NA	NA	NA	53.28	49.78	NA	NA	NA
F121.6	6	NPC	140	NA	2.08	NA	NA	NA	NA	NA	NA	49.8	11.78	NA	NA	NA
F121.6	6	NPC	141	NA	37.14	NA	NA	NA	NA	NA	NA	28.93	35.13	NA	NA	NA
F121.6	6	NPC	142	NA	13.37	NA	NA	NA	NA	NA	NA	36.87	14.98	NA	NA	NA
F121.6	6	NPC	143	11.34	52.08	NA	NA	NA	NA	NA	NA	84.52	4.19	NA	NA	NA
F121.6	6	NPC	144	97.81	54.13	NA	NA	NA	NA	NA	NA	49.94	2.46	NA	NA	NA
F121.6	6	NPC	145	97.69	31.44	NA	NA	NA	NA	NA	NA	56.31	0	NA	NA	NA
F121.6	6	NPC	146	45.12	1.62	NA	NA	NA	NA	NA	NA	30.07	94.65	NA	NA	NA
F121.6	6	NPC	147	95.53	NA	NA	NA	NA	NA	NA	NA	NA	3.9	NA	NA	NA
F121.6	6	NPC	148	98.4	NA	NA	NA	NA	NA	NA	NA	86.19	43.75	NA	NA	NA
F121.6	6	NPC	149	89.78	NA	NA	NA	NA	NA	NA	NA	69.42	NA	NA	NA	NA
F121.6	6	NPC	150	87.19	5.54	NA	NA	NA	NA	NA	NA	66.46	NA	NA	NA	NA
F121.6	6	NPC	151	6.47	2.26	NA	NA	NA	NA	NA	NA	71.98	NA	NA	NA	NA
F121.6	6	NPC	152	88.3	1.62	NA	NA	NA	NA	NA	NA	70.34	28.23	NA	NA	NA
F121.6	6	NPC	153	83.64	2.22	NA	NA	NA	NA	NA	NA	63.72	NA	NA	NA	NA
F121.6	6	NPC	154	3.74	62.49	NA	NA	NA	NA	NA	NA	57.04	NA	NA	NA	NA
F121.6	6	NPC	155	50.06	62.17	NA	NA	NA	NA	NA	NA	22.97	NA	NA	NA	NA
F121.6	6	NPC	156	2.56	NA	NA	NA	NA	NA	NA	NA	63.54	38.85	NA	NA	NA
F121.6	6	NPC	157	39.45	59.51	NA	NA	NA	NA	NA	NA	38.33	24.09	NA	NA	NA
F121.6	6	NPC	158	3.75	36.59	NA	NA	NA	NA	NA	NA	62.87	7.75	NA	NA	NA
F121.6	6	NPC	159	98.52	23.31	NA	NA	NA	NA	NA	NA	87.28	NA	NA	NA	NA
F121.6	6	NPC	160	NA	51.49	NA	NA	NA	NA	NA	NA	32.14	38.72	NA	NA	NA
F121.6	6	NPC	161	98.35	23.47	NA	NA	NA	NA	NA	NA	57.72	0.37	NA	NA	NA
F121.6	6	NPC	162	97.24	NA	NA	NA	NA	NA	NA	NA	57.17	4.39	NA	NA	NA
F121.6	6	NPC	163	NA	1.87	NA	NA	NA	NA	NA	NA	51.31	1.93	NA	NA	NA
F121.6	6	NPC	164	87.2	39.69	NA	NA	NA	NA	NA	NA	65.29	24.13	NA	NA	NA
F121.6	6	NPC	165	7.57	54.81	NA	NA	NA	NA	NA	NA	56.82	42.74	NA	NA	NA
F121.6	6	NPC	166	3.27	33.16	NA	NA	NA	NA	NA	NA	51.52	6.72	NA	NA	NA
F121.6	6	NPC	167	85.49	17.26	NA	NA	NA	NA	NA	NA	69.75	NA	NA	NA	NA
F121.6	6	NPC	168	NA	2.47	NA	NA	NA	NA	NA	NA	59.1	0.37	NA	NA	NA
F121.6	6	NPC	169	NA	NA	NA	NA	NA	NA	NA	NA	19.78	0	NA	NA	NA
F121.6	6	NPC	170	4.37	3.64	NA	NA	NA	NA	NA	NA	57.75	45.61	NA	NA	NA
F121.6	6	NPC	171	23.62	49.49	NA	NA	NA	NA	NA	NA	50.3	NA	NA	NA	NA
F121.6	6	NPC	172	22.97	2.08	NA	NA	NA	NA	NA	NA	74.88	82.39	NA	NA	NA
F121.6	6	NPC	173	26.33	3.5	NA	NA	NA	NA	NA	NA	47.99	95.24	NA	NA	NA
F121.6	6	NPC	174	15.59	3.11	NA	NA	NA	NA	NA	NA	47.87	94.55	NA	NA	NA
F121.6	6	NPC	175	NA	17.05	NA	NA	NA	NA	NA	NA	40.88	0.46	NA	NA	NA
F121.6	6	NPC	176	NA	NA	NA	NA	NA	NA	NA	NA	24.85	0	NA	NA	NA
F121.6	6	NPC	177	41.08	4.18	NA	NA	NA	NA	NA	NA	71.7	0	NA	NA	NA
F121.6	6	NPC	178	88.65	3.56	NA	NA	NA	NA	NA	NA	35.61	2.45	NA	NA	NA
F121.6	6	NPC	179	NA	2.29	NA	NA	NA	NA	NA	NA	9.32	93.12	NA	NA	NA
F121.6	6	NPC	180	31.06	3.25	NA	NA	NA	NA	NA	NA	21.5	3.51	NA	NA	NA
F121.6	6	NPC	181	83.1	98.64	NA	NA	NA	NA	NA	NA	69.42	63.73	NA	NA	NA
F121.6	6	NPC	182	NA	3.2	NA	NA	NA	NA	NA	NA	86.85	3.26	NA	NA	NA
F121.6	6	NPC	183	12.11	3.29	NA	NA	NA	NA	NA	NA	74.74	95.97	NA	NA	NA
F121.6	6	NPC	184	8.59	3.87	NA	NA	NA	NA	NA	NA	63.67	21.75	NA	NA	NA
F121.6	6	NPC	185	70.47	3.83	NA	NA	NA	NA	NA	NA	57.39	6.68	NA	NA	NA
F121.6	6	NPC	186	90.98	58.79	NA	NA	NA	NA	NA	NA	60.13	3.97	NA	NA	NA
F121.6	6	NPC	187	NA	16.29	NA	NA	NA	NA	NA	NA	59.47	21.32	NA	NA	NA
F121.6	6	NPC	188	NA	4.02	NA	NA	NA	NA	NA	NA	NA	23.17	NA	NA	NA
F121.6	5	NPC	189	NA	55.98	NA	NA	NA	NA	NA	NA	90.33	NA	NA	NA	NA
F121.6	5	NPC	190	86.81	2.41	NA	NA	NA	NA	NA	NA	14.05	NA	NA	NA	NA
F121.6	5	NPC	191	NA	69.11	NA	NA	NA	NA	NA	NA	12.26	NA	NA	NA	NA
F121.6	5	NPC	192	91.87	52.29	NA	NA	NA	NA	NA	NA	68.36	NA	NA	NA	NA
F121.6	5	NPC	193	NA	51.07	NA	NA	NA	NA	NA	NA	48.84	1.56	NA	NA	NA
F121.6	5	NPC	194	38.4	13.54	NA	NA	NA	NA	NA	NA	78.39	0.63	NA	NA	NA
F121.6	5	NPC	195	NA	56.37	NA	NA	NA	NA	NA	NA	81.8	90.54	NA	NA	NA
F121.6	5	NPC	196	47.25	NA	NA	NA	NA	NA	NA	NA	92.74	2.47	NA	NA	NA
F121.6	5	NPC	197	NA	16.04	NA	NA	NA	NA	NA	NA	12.09	4.29	NA	NA	NA
F121.6	5	NPC	198	NA	NA	NA	NA	NA	NA	NA	NA	25.7	NA	NA	NA	NA
F121.6	5	NPC	199	NA	40.94	NA	NA	NA	NA	NA	NA	64.07	NA	NA	NA	NA
F121.6	5	NPC	200	80.88	45.67	NA	NA	NA	NA	NA	NA	54.64	97.79	NA	NA	NA
F121.6	5	NPC	201	53.75	39.54	NA	NA	NA	NA	NA	NA	36.3	NA	NA	NA	NA
F121.6	5	NPC	202	9.96	52.2	NA	NA	NA	NA	NA	NA	72.06	NA	NA	NA	NA
F121.6	5	NPC	203	40.59	11.56	NA	NA	NA	NA	NA	NA	22.09	NA	NA	NA	NA
F121.6	5	NPC	204	NA	58.04	NA	NA	NA	NA	NA	NA	40.27	NA	NA	NA	NA
F121.6	5	NPC	205	76.71	41.96	NA	NA	NA	NA	NA	NA	70.78	26.07	NA	NA	NA
F121.6	5	NPC	206	74.06	NA	NA	NA	NA	NA	NA	NA	37.31	74.38	NA	NA	NA
F121.6	5	NPC	207	30.9	2.54	NA	NA	NA	NA	NA	NA	45.21	7.74	NA	NA	NA
F121.6	5	NPC	208	NA	66.1	NA	NA	NA	NA	NA	NA	61.66	5.25	NA	NA	NA
F121.6	5	NPC	209	NA	59.29	NA	NA	NA	NA	NA	NA	73	NA	NA	NA	NA
F121.6	5	NPC	210	7.95	35.91	NA	NA	NA	NA	NA	NA	24.21	1.76	NA	NA	NA
F121.6	5	NPC	211	74.75	7.31	NA	NA	NA	NA	NA	NA	3.97	NA	NA	NA	NA
F121.6	5	NPC	212	13.19	57.84	NA	NA	NA	NA	NA	NA	79.61	NA	NA	NA	NA
F121.6	5	NPC	213	25.35	38.13	NA	NA	NA	NA	NA	NA	12.07	56.92	NA	NA	NA
F121.6	5	NPC	214	NA	53.17	NA	NA	NA	NA	NA	NA	95.39	NA	NA	NA	NA
F121.6	5	NPC	215	42.75	1.95	NA	NA	NA	NA	NA	NA	4.45	34.7	NA	NA	NA
F121.6	5	NPC	216	NA	NA	NA	NA	NA	NA	NA	NA	90.27	5.45	NA	NA	NA
F121.6	5	NPC	217	66.38	0.16	NA	NA	NA	NA	NA	NA	37.91	3.32	NA	NA	NA
F121.6	5	NPC	218	31.67	46.82	NA	NA	NA	NA	NA	NA	8.49	NA	NA	NA	NA
F121.6	5	NPC	219	2.1	58.3	NA	NA	NA	NA	NA	NA	76.71	NA	NA	NA	NA
F121.6	5	NPC	220	29.46	10.71	NA	NA	NA	NA	NA	NA	65.07	24.67	NA	NA	NA
F121.6	5	NPC	221	NA	56.74	NA	NA	NA	NA	NA	NA	86.42	NA	NA	NA	NA
F121.6	5	NPC	222	NA	NA	NA	NA	NA	NA	NA	NA	6.28	NA	NA	NA	NA
F121.6	5	NPC	223	4.49	2.41	NA	NA	NA	NA	NA	NA	53.57	4.57	NA	NA	NA
F121.6	5	NPC	224	NA	12.52	NA	NA	NA	NA	NA	NA	4.3	27.73	NA	NA	NA
F121.6	5	NPC	225	54.58	1.42	NA	NA	NA	NA	NA	NA	21.02	NA	NA	NA	NA
F121.6	5	NPC	226	39.88	NA	NA	NA	NA	NA	NA	NA	22.55	0	NA	NA	NA
F121.6	5	NPC	227	NA	NA	NA	NA	NA	NA	NA	NA	NA	NA	NA	NA	NA
F121.6	5	NPC	228	53.38	0.21	NA	NA	NA	NA	NA	NA	28.8	97.94	NA	NA	NA
F121.6	5	NPC	229	8.86	0.75	NA	NA	NA	NA	NA	NA	59.14	37.61	NA	NA	NA
F121.6	5	NPC	230	NA	2.1	NA	NA	NA	NA	NA	NA	12.12	54.04	NA	NA	NA
F121.6	5	NPC	231	NA	NA	NA	NA	NA	NA	NA	NA	36.94	NA	NA	NA	NA
F121.6	5	NPC	232	54.27	0	NA	NA	NA	NA	NA	NA	16.67	NA	NA	NA	NA
F121.6	5	NPC	233	55.75	0	NA	NA	NA	NA	NA	NA	7.14	NA	NA	NA	NA
F121.6	5	NPC	234	86.62	0	NA	NA	NA	NA	NA	NA	6.62	NA	NA	NA	NA
F121.6	5	NPC	235	15.75	NA	NA	NA	NA	NA	NA	NA	32.64	NA	NA	NA	NA
F121.6	5	NPC	236	18.84	NA	NA	NA	NA	NA	NA	NA	11.87	49.87	NA	NA	NA
F121.6	5	NPC	237	67.36	0	NA	NA	NA	NA	NA	NA	52.68	2.52	NA	NA	NA
F121.6	5	NPC	238	82.96	0	NA	NA	NA	NA	NA	NA	33.76	82.11	NA	NA	NA
F121.6	5	NPC	239	70.35	NA	NA	NA	NA	NA	NA	NA	70.51	0	NA	NA	NA
F121.6	5	NPC	240	66.49	0	NA	NA	NA	NA	NA	NA	8.72	35.62	NA	NA	NA
F121.6	5	NPC	241	44.91	NA	NA	NA	NA	NA	NA	NA	33.4	NA	NA	NA	NA
F121.6	5	NPC	242	54.82	1.8	NA	NA	NA	NA	NA	NA	5	76.45	NA	NA	NA
F121.6	5	NPC	243	13.59	0	NA	NA	NA	NA	NA	NA	82.69	48.29	NA	NA	NA
F121.6	5	NPC	244	54.81	0	NA	NA	NA	NA	NA	NA	13.09	67.34	NA	NA	NA
F121.6	5	NPC	245	65.21	0	NA	NA	NA	NA	NA	NA	7.18	NA	NA	NA	NA
F121.6	5	NPC	246	91.01	0	NA	NA	NA	NA	NA	NA	7.9	NA	NA	NA	NA
F121.6	5	NPC	247	NA	7.21	NA	NA	NA	NA	NA	NA	14.21	NA	NA	NA	NA
F121.6	5	NPC	248	78.16	0	NA	NA	NA	NA	NA	NA	5.98	NA	NA	NA	NA
F121.6	5	NPC	249	72.08	0	NA	NA	NA	NA	NA	NA	6.75	65.45	NA	NA	NA

## Sheet: Fig3a
ESC clone #	Acyp2 (%Cast)	Bag3 (%Cast)
1	44.64	45.81
2	47.9	47.77
3	43.58	46.82
4	40.72	46.27
5	45.08	46.17
6	45.72	44.22
7	41.54	45.91
8	44.35	46.16
9	41.95	47.19
10	42.5	46.39
11	46.07	48.26
12	38.37	47.07
13	47.24	48.73
14	40.51	48.67
15	50.74	52.86
16	36.48	47.61
17	41.31	49.27
18	44.58	50.91

## Sheet: Fig3b
Gene	NPC XX1 (%Cast)	NPC XX2 (%Cast)	NPC XY1 (%Cast)	NPC XY2 (%Cast)	NPC XX3 (%Cast)	Astro XX1 (%Cast)	Astro XX2 (%Cast)	Astro XY1 (%Cast)	Astro XY2 (%Cast)	Astro XX3 (%Cast)	category1 Gendrel	category2 Gendrel
1110008P14Rik	NA	NA	NA	NA	NA	NA	68.1818	NA	NA	NA	Monoallelic	Randomly_monoallelic
1600014C10Rik	75.8197	45.4849	0.793651	10.8108	87.7049	89.7361	44.3719	0.909091	1.72414	97.8102	Monoallelic	Randomly_monoallelic
1700001G11Rik	NA	NA	NA	NA	NA	NA	NA	40	NA	NA	Monoallelic	Randomly_monoallelic
1700001G17Rik	15.625	8.69565	21.7391	NA	NA	20.6897	NA	NA	24	NA	Monoallelic	Randomly_monoallelic
1700011I03Rik	NA	NA	NA	NA	NA	NA	NA	NA	NA	NA	Monoallelic	Randomly_monoallelic
2410004P03Rik	NA	NA	NA	NA	NA	NA	NA	NA	2.63158	NA	Monoallelic	Randomly_monoallelic
2510002D24Rik	NA	30.4348	NA	17.2414	44.5887	NA	44	NA	4.54545	41.8033	Monoallelic	Randomly_monoallelic
2700062C07Rik	2.12766	82.3529	98.7952	60.804	97.619	0	68.75	95.8904	57.0093	98.7805	Monoallelic	Randomly_monoallelic
4930511M06Rik	58.6957	53.8462	NA	64.8649	56.7568	NA	NA	NA	NA	NA	Monoallelic	Randomly_monoallelic
A2m	NA	NA	82.9815	72.1792	0.805861	NA	NA	89.1648	85.6884	8.08824	Monoallelic	Randomly_monoallelic
A330040F15Rik	NA	NA	NA	NA	NA	NA	NA	NA	NA	NA	Monoallelic	Randomly_monoallelic
Aard	NA	44.2994	42.1053	100	65.3846	NA	40.655	NA	96	NA	Monoallelic	Randomly_monoallelic
Abcg1	NA	59.5238	NA	NA	57.1429	NA	NA	NA	66.6667	NA	Monoallelic	Randomly_monoallelic
Acot12	NA	NA	NA	NA	NA	NA	NA	NA	NA	NA	Monoallelic	Randomly_monoallelic
Acot6	NA	NA	22.2222	NA	NA	NA	NA	13.7566	NA	NA	Monoallelic	Randomly_monoallelic
Acvr1c	NA	NA	NA	NA	NA	NA	50	65.896	81.5385	NA	Monoallelic	Randomly_monoallelic
Acyp2	NA	NA	2.08333	100	NA	NA	NA	3.53982	100	NA	Monoallelic	Randomly_monoallelic
Adamts16	87	2.27273	NA	95	47.1591	NA	NA	92.1053	NA	NA	Monoallelic	Randomly_monoallelic
Aebp1	NA	75.7576	41.4286	1.49254	76.5217	56.305	43.9252	40.6977	75	35	Monoallelic	Randomly_monoallelic
Ahrr	NA	6.89655	100	NA	NA	NA	NA	NA	NA	NA	Monoallelic	Randomly_monoallelic
AI429214	100	47.619	39.1304	0	45.9627	100	31.8367	42.2414	0	25.9023	Monoallelic	Randomly_monoallelic
AI854703	NA	8.64198	NA	NA	81.4815	83.3333	32.7381	65.625	NA	75	Monoallelic	Randomly_monoallelic
Airn	0.334448	72.1805	99.6753	100	76.044	0.26455	68.7647	99.5423	100	66.6062	Monoallelic	Randomly_monoallelic
Alas1	46.0784	52.7098	53.7862	51.6166	96.2433	49.4044	47.144	50.0205	50.6944	99.2913	Monoallelic	Randomly_monoallelic
Aldh1a2	NA	NA	NA	NA	NA	NA	NA	NA	NA	NA	Monoallelic	Randomly_monoallelic
Alox5	NA	17.5	NA	NA	NA	NA	NA	NA	NA	NA	Monoallelic	Randomly_monoallelic
Ang	NA	NA	NA	NA	NA	NA	NA	NA	NA	NA	Monoallelic	Randomly_monoallelic
Ankrd34c	NA	NA	NA	NA	NA	NA	66.6667	65	69.9668	3.9501	Monoallelic	Randomly_monoallelic
Ano4	NA	NA	NA	NA	NA	NA	NA	27.907	23.8095	NA	Monoallelic	Randomly_monoallelic
Anxa11	NA	37.5	NA	70.3704	54.5455	84.8485	54.2484	78.1116	67.1023	25.7669	Monoallelic	Randomly_monoallelic
Anxa5	2.5	49.5122	99.0865	5.32213	79.5629	3.64892	42.656	97.6036	7.3512	73.7198	Monoallelic	Randomly_monoallelic
Apobec1	NA	44.6602	61.3703	49.5595	7.62125	NA	35.0282	42.3256	39.3939	0.515464	Monoallelic	Randomly_monoallelic
Apobec3	NA	NA	NA	8.69565	NA	NA	NA	NA	20.2128	NA	Monoallelic	Randomly_monoallelic
Arap1	96.5184	34.7971	33.7009	2.3845	28.1532	86.1244	35.5043	38.441	6.2881	25.2915	Monoallelic	Randomly_monoallelic
Arc	NA	64.2918	NA	NA	95.6186	NA	55.5556	NA	NA	NA	Monoallelic	Randomly_monoallelic
Armc2	NA	95.2381	48.8372	13.8889	64.2857	NA	NA	61.1111	37.2093	16.6667	Monoallelic	Randomly_monoallelic
As3mt	NA	99.7033	NA	84.375	NA	NA	100	NA	87.3239	NA	Monoallelic	Randomly_monoallelic
Atg4a	NA	NA	NA	NA	NA	NA	NA	NA	NA	NA	Monoallelic	Randomly_monoallelic
AW551984	NA	NA	NA	NA	0.934579	NA	NA	NA	NA	NA	Monoallelic	Randomly_monoallelic
Bag3	99.5343	48.0299	46.6352	0.65703	51.6381	99.8824	57.8781	59.5062	0.206526	64.5916	Monoallelic	Randomly_monoallelic
Bcl6b	22.5352	100	52.1368	56.701	56.7568	NA	NA	NA	NA	NA	Monoallelic	Randomly_monoallelic
C1qtnf3	NA	NA	NA	NA	43.3155	37.2481	43.9913	37.4803	43.77	47.266	Monoallelic	Randomly_monoallelic
C330018D20Rik	NA	100	56.8458	100	NA	NA	99.7512	59.5085	100	NA	Monoallelic	Randomly_monoallelic
C4b	NA	NA	NA	NA	NA	65.1267	NA	72.973	18.1818	NA	Monoallelic	Randomly_monoallelic
Cacna1e	NA	NA	NA	NA	66.6667	NA	NA	NA	NA	NA	Monoallelic	Randomly_monoallelic
Cacng5	NA	72.1063	67.7091	42.6724	NA	NA	80	72.7273	NA	NA	Monoallelic	Randomly_monoallelic
Capg	NA	95	NA	NA	NA	NA	NA	NA	NA	NA	Monoallelic	Randomly_monoallelic
Car13	70	50	5.10204	25	96.5517	NA	73.4694	14.4578	54.9133	96.1538	Monoallelic	Randomly_monoallelic
Car8	NA	92.1569	NA	100	NA	NA	43.5185	NA	NA	NA	Monoallelic	Randomly_monoallelic
Cd200	0	44.3914	4.28571	NA	NA	0	69.9491	30.5743	31.2925	NA	Monoallelic	Randomly_monoallelic
Cd40	NA	NA	NA	NA	NA	28.5714	6.75676	58.4795	93.2836	NA	Monoallelic	Randomly_monoallelic
Cdkn1c	NA	57.1429	0	0	NA	NA	NA	NA	NA	NA	Monoallelic	Randomly_monoallelic
Ceacam2	NA	NA	NA	NA	NA	NA	NA	NA	NA	NA	Monoallelic	Randomly_monoallelic
Celf4	NA	21.6216	NA	NA	3.57143	85	68.1818	80.1724	46.2963	NA	Monoallelic	Randomly_monoallelic
Cflar	1.88679	0	86.9231	85.0602	2.2113	0	0	85.2941	91.7313	2.33918	Monoallelic	Randomly_monoallelic
Chchd7	63.1068	48.2456	70.1493	50	60	50.5376	46.7626	65.5172	NA	NA	Monoallelic	Randomly_monoallelic
Cmtm7	NA	91.4286	NA	28.2051	23.3333	NA	NA	NA	NA	NA	Monoallelic	Randomly_monoallelic
Cmtm8	NA	43.4783	NA	NA	NA	NA	60.8696	NA	NA	NA	Monoallelic	Randomly_monoallelic
Cnrip1	NA	NA	5.19481	100	NA	NA	NA	2.29008	99.7319	NA	Monoallelic	Randomly_monoallelic
Cntn4	NA	NA	77.4194	67.8261	NA	NA	NA	90.0498	68.5446	NA	Monoallelic	Randomly_monoallelic
Cntnap1	86.7257	33.8983	43.5897	13.3333	19.0476	86.8502	34.2657	38.843	21.2121	48.9796	Monoallelic	Randomly_monoallelic
Col1a1	NA	NA	62.1622	NA	70	96.6245	95.848	89.5935	38.1818	97.8198	Monoallelic	Randomly_monoallelic
Col2a1	NA	69.5652	NA	NA	NA	60	29.932	43.2432	31.2057	51.2605	Monoallelic	Randomly_monoallelic
Col9a3	44.8637	87.5822	62.2896	45.679	82.4461	38.565	99.0629	87.1172	53.2258	97.9418	Monoallelic	Randomly_monoallelic
Coro2a	NA	NA	55.2632	79.1667	NA	NA	NA	NA	NA	NA	Monoallelic	Randomly_monoallelic
Cpped1	0.08726	52.7401	51.2912	51.0541	100	0.0780843	51.2829	51.5109	51.9874	99.9714	Monoallelic	Randomly_monoallelic
Crabp1	NA	NA	NA	NA	NA	NA	99.262	80.7292	64.7059	98.4127	Monoallelic	Randomly_monoallelic
Crispld2	91.8919	59.8214	45.2259	86.3636	80	67.4556	66.129	62.5352	NA	76.4706	Monoallelic	Randomly_monoallelic
Ctsz	NA	0	93.9394	NA	NA	NA	0	97.7169	0	NA	Monoallelic	Randomly_monoallelic
Cyp2j6	NA	96.8254	20	NA	NA	61.9048	NA	14.4928	47.619	28.5714	Monoallelic	Randomly_monoallelic
Cyp2j9	96.3235	95.1456	46.0432	86.9565	24.6479	98.4709	99.6169	27.5453	95.3271	15.5089	Monoallelic	Randomly_monoallelic
Daam2	NA	1.875	95.4751	NA	32.7586	NA	0	87.5371	82.0513	NA	Monoallelic	Randomly_monoallelic
Dbx2	NA	67.0782	1.95122	NA	96.6713	NA	55.0633	9	70	98.3945	Monoallelic	Randomly_monoallelic
Ddx4	NA	NA	NA	NA	NA	NA	NA	NA	NA	NA	Monoallelic	Randomly_monoallelic
Dis3l	1.59236	1.9432	1.32576	47.3068	46.5278	0.222717	2.66272	0	51.8962	49.1501	Monoallelic	Randomly_monoallelic
Dlx4	NA	NA	NA	NA	NA	11.6279	52.7778	45.283	32.8283	39.6825	Monoallelic	Randomly_monoallelic
Dmrta1	4.54545	82.3529	NA	36.3636	NA	4.34783	NA	NA	50	NA	Monoallelic	Randomly_monoallelic
Dync1i1	NA	NA	NA	NA	NA	NA	67.2566	58.7302	NA	NA	Monoallelic	Randomly_monoallelic
Echdc2	NA	39.2555	35.0993	7.14286	87.5	NA	17.6471	25.8537	3.09278	NA	Monoallelic	Randomly_monoallelic
Efna1	NA	NA	NA	NA	NA	6.42857	47.541	97.9592	41.6667	NA	Monoallelic	Randomly_monoallelic
Egfem1	NA	27.5862	23.6364	25	97.2727	NA	35.4839	32.2581	31.5789	88.5714	Monoallelic	Randomly_monoallelic
Ehd3	97.1698	81.4433	52.1625	55.7936	7.69231	97.7848	64.1304	50.9121	46.0886	50	Monoallelic	Randomly_monoallelic
Emilin3	NA	NA	NA	NA	NA	NA	NA	NA	NA	NA	Monoallelic	Randomly_monoallelic
Eml2	17.5439	93.3333	94.1176	86.2069	81.0127	14.1667	82.6087	78.3133	92.3077	95.8084	Monoallelic	Randomly_monoallelic
Enkur	NA	NA	NA	NA	78.2609	56.3636	NA	55.2632	56.5217	NA	Monoallelic	Randomly_monoallelic
Eomes	NA	NA	NA	82.0513	NA	NA	NA	NA	72.9167	NA	Monoallelic	Randomly_monoallelic
Evi2a	NA	NA	NA	NA	NA	NA	NA	NA	NA	NA	Monoallelic	Randomly_monoallelic
Eya2	100	18.0312	16.0388	16.0643	18.4502	NA	12.5	7.69231	4.7619	4.65116	Monoallelic	Randomly_monoallelic
Eya4	0	59.1549	92.3077	43.75	31.0976	0.369004	42.3017	97.2973	50.9	14.6853	Monoallelic	Randomly_monoallelic
Fam111a	0	100	50.7858	0.226372	0	0	NA	45.1064	0	0	Monoallelic	Randomly_monoallelic
Fam149a	NA	99.663	96.8341	NA	9.54774	NA	99.8958	97.2857	NA	1.28913	Monoallelic	Randomly_monoallelic
Fam198b	NA	NA	76.9231	NA	32.6203	65.5039	40.4255	63.7255	50.7463	46.5753	Monoallelic	Randomly_monoallelic
Fam65b	NA	93.1818	80.3738	NA	14.2857	30.0699	68.3794	48.9796	NA	15.942	Monoallelic	Randomly_monoallelic
Fam84a	100	51.2111	0.888889	76.4881	46.2871	99.3007	35.9419	1.34507	78.7645	6.87988	Monoallelic	Randomly_monoallelic
Fank1	NA	NA	NA	NA	NA	NA	NA	NA	NA	NA	Monoallelic	Randomly_monoallelic
Fbln5	NA	100	NA	NA	NA	NA	100	NA	NA	NA	Monoallelic	Randomly_monoallelic
Fcer2a	NA	NA	NA	NA	NA	NA	NA	NA	NA	NA	Monoallelic	Randomly_monoallelic
Fggy	100	5.7971	92.6174	99.1597	NA	95.0355	7.54717	96.4444	100	NA	Monoallelic	Randomly_monoallelic
Fkbp11	91.0714	11.6279	19.6429	71.875	44.4444	73.5849	15.3846	30.6931	73.0061	39.6226	Monoallelic	Randomly_monoallelic
Fndc1	NA	NA	95.2602	NA	2.53906	NA	NA	90.5882	NA	3.9604	Monoallelic	Randomly_monoallelic
Foxl2	88.4615	99.0476	21.6216	7.40741	0	NA	100	NA	NA	NA	Monoallelic	Randomly_monoallelic
Foxl2os	100	100	12.5	11.5385	3.33333	NA	100	9.52381	NA	NA	Monoallelic	Randomly_monoallelic
Frrs1	NA	40.708	NA	100	66.879	NA	36.1111	NA	100	67.9104	Monoallelic	Randomly_monoallelic
Fut4	NA	NA	8	NA	NA	NA	NA	0	NA	NA	Monoallelic	Randomly_monoallelic
Gal3st1	NA	NA	NA	NA	NA	NA	NA	NA	NA	NA	Monoallelic	Randomly_monoallelic
Galm	NA	31.3953	86.6667	97.5155	4.54545	NA	68.1818	89.9225	93.1408	3.37079	Monoallelic	Randomly_monoallelic
Gdap1	79.3103	75	NA	NA	21.3675	96.875	96.131	NA	65.9091	58.2915	Monoallelic	Randomly_monoallelic
Gdf7	NA	NA	NA	NA	NA	NA	NA	NA	NA	NA	Monoallelic	Randomly_monoallelic
Ggt7	NA	21.7391	61.5385	80.7692	97.7273	NA	20.3704	69.4737	87.3016	90.3226	Monoallelic	Randomly_monoallelic
Ggta1	NA	2.38095	92.6316	63.4146	NA	NA	NA	86.4198	63.4146	NA	Monoallelic	Randomly_monoallelic
Gimap4	NA	NA	NA	NA	NA	80	62	NA	NA	NA	Monoallelic	Randomly_monoallelic
Gjb3	NA	NA	NA	NA	NA	54.386	NA	34.9398	34.4828	96.4286	Monoallelic	Randomly_monoallelic
Glb1l2	6.45161	53.5714	71.7391	40.5063	88.8889	0	70.4545	77.4059	38.0435	100	Monoallelic	Randomly_monoallelic
Gng8	NA	NA	NA	NA	NA	NA	37.7778	NA	45.8333	NA	Monoallelic	Randomly_monoallelic
Golga7b	NA	NA	NA	33.3333	NA	NA	NA	NA	16.6667	NA	Monoallelic	Randomly_monoallelic
Golim4	NA	52.3307	98.4236	50.1079	5.36243	NA	55.0412	98.828	51.7804	0.594354	Monoallelic	Randomly_monoallelic
Gpr37	NA	NA	6.25	100	NA	NA	0	4.52675	99.6575	NA	Monoallelic	Randomly_monoallelic
Grik2	NA	7.78302	17.0732	97.5	4.16667	NA	18.1208	24.3243	90.3846	5.55556	Monoallelic	Randomly_monoallelic
Grin2c	NA	5.08475	0.723327	NA	11.3208	NA	28.0335	3.70861	NA	43.3526	Monoallelic	Randomly_monoallelic
Grm5	79.4195	58.9744	3.11005	33.2692	28.7105	NA	17.6471	7.87402	19.2469	20	Monoallelic	Randomly_monoallelic
Gucy1b3	NA	NA	99.422	NA	71.4286	NA	NA	99.0531	NA	NA	Monoallelic	Randomly_monoallelic
Gucy2c	NA	NA	NA	NA	NA	NA	NA	NA	NA	NA	Monoallelic	Randomly_monoallelic
Hapln3	NA	NA	NA	NA	NA	NA	NA	NA	NA	NA	Monoallelic	Randomly_monoallelic
Hhat	NA	NA	NA	NA	NA	NA	NA	NA	NA	NA	Monoallelic	Randomly_monoallelic
Hist1h2bm	NA	NA	NA	NA	NA	NA	NA	NA	NA	NA	Monoallelic	Randomly_monoallelic
Hoga1	NA	100	NA	98.6111	NA	NA	100	NA	100	NA	Monoallelic	Randomly_monoallelic
Hopx	73.0159	65.7343	84.5598	75.6356	59.3284	14.5222	18.7827	41.1224	17.6896	18.9454	Monoallelic	Randomly_monoallelic
Hoxd3	42.9688	48.1982	44.7552	0	57.7657	59.8886	50.1433	42.4242	0	55.5178	Monoallelic	Randomly_monoallelic
Hoxd8	52.6087	47.8417	49.0975	1.16279	63.3466	50.7921	51.0309	44.8313	1.34731	55.6701	Monoallelic	Randomly_monoallelic
Hoxd9	50	41.9118	41.9355	0.680272	53.451	52.5499	45.4545	30.6667	0	61.0819	Monoallelic	Randomly_monoallelic
Hpse	NA	NA	NA	NA	NA	NA	88.2353	NA	78.6885	79.1855	Monoallelic	Randomly_monoallelic
Hspb8	NA	70.4545	95	NA	76.6004	78.4613	54.5942	87.4947	67.1121	93.4596	Monoallelic	Randomly_monoallelic
Htatip2	NA	NA	NA	NA	NA	NA	NA	NA	NA	NA	Monoallelic	Randomly_monoallelic
Il17rb	NA	NA	NA	NA	NA	NA	NA	NA	NA	NA	Monoallelic	Randomly_monoallelic
Il1r1	NA	37.8065	85.5072	NA	33.3333	84	52.3375	96.1864	90.4306	NA	Monoallelic	Randomly_monoallelic
Il1rl2	NA	NA	40.625	NA	NA	NA	NA	NA	NA	NA	Monoallelic	Randomly_monoallelic
Il3ra	100	0	54.1899	1.49254	47.8689	100	0	48.8338	0	31.5331	Monoallelic	Randomly_monoallelic
Insig1	49.7287	0.041841	49.9534	51.7288	48.8837	50.2898	0.242151	48.0554	50.303	48.1165	Monoallelic	Randomly_monoallelic
Irf4	NA	NA	NA	NA	NA	NA	NA	NA	NA	NA	Monoallelic	Randomly_monoallelic
Islr	NA	NA	NA	NA	NA	47.3684	46.6793	47.9145	49.5068	48.3936	Monoallelic	Randomly_monoallelic
Isoc2b	NA	NA	NA	NA	NA	NA	NA	NA	14.6154	NA	Monoallelic	Randomly_monoallelic
Itgb4	NA	NA	NA	NA	NA	64.6154	73.2143	NA	69.5652	60.2564	Monoallelic	Randomly_monoallelic
Itgbl1	NA	NA	NA	NA	NA	NA	NA	NA	NA	NA	Monoallelic	Randomly_monoallelic
Itih3	NA	NA	NA	NA	NA	87.6106	NA	43.75	53.5714	NA	Monoallelic	Randomly_monoallelic
Itpripl2	98.9316	46.2658	13.587	52.454	33.2353	99.7351	44.5409	9.93733	50	14.1566	Monoallelic	Randomly_monoallelic
Jag2	NA	91.6667	NA	NA	NA	48.2759	NA	NA	5.12821	NA	Monoallelic	Randomly_monoallelic
Kcnf1	NA	59.7173	68.5824	100	74.1722	NA	59.2105	59.596	99.2063	75.7576	Monoallelic	Randomly_monoallelic
Kcnip1	NA	0	NA	NA	0	NA	NA	NA	NA	NA	Monoallelic	Randomly_monoallelic
Kcnj9	NA	NA	NA	NA	40.9091	42.8571	NA	61.7021	43.4211	56.8627	Monoallelic	Randomly_monoallelic
Kcnk10	NA	NA	NA	NA	82.9268	NA	48.1481	NA	NA	NA	Monoallelic	Randomly_monoallelic
Kcnk13	NA	53.8508	19.0698	36.965	95.9641	NA	7.49526	33.0869	51.9515	97.8858	Monoallelic	Randomly_monoallelic
Kcnn1	40.5405	94.8718	18.6441	43.5294	44.4444	30	NA	55.4688	42.963	NA	Monoallelic	Randomly_monoallelic
Kcnq2	NA	NA	NA	NA	45.3333	NA	NA	NA	NA	NA	Monoallelic	Randomly_monoallelic
Kcnv1	NA	NA	98.0952	99.3671	NA	NA	NA	NA	97.2222	NA	Monoallelic	Randomly_monoallelic
Klhl10	14.2857	90.7407	73.3333	NA	81.9672	NA	81.6327	73.0769	NA	82.5243	Monoallelic	Randomly_monoallelic
Layn	93.4783	38.6831	54.0881	41.4634	38.3721	97.1014	19.6682	42.7481	21.7617	18.254	Monoallelic	Randomly_monoallelic
Lck	NA	16.6667	NA	NA	44	NA	NA	NA	NA	NA	Monoallelic	Randomly_monoallelic
Ldb2	NA	10.7143	NA	93.3775	NA	NA	10.6195	32.7586	86.8946	54.7826	Monoallelic	Randomly_monoallelic
Ldoc1l	NA	NA	24.6154	100	NA	NA	NA	17.3684	100	NA	Monoallelic	Randomly_monoallelic
Lingo4	69.3642	87.3134	70.6522	6.25	88.4422	61.4583	77.7778	70	NA	84.375	Monoallelic	Randomly_monoallelic
Loxl1	NA	60.2564	46.4286	95.2381	16.6667	33.8346	29.2994	37.834	79.5265	15.5556	Monoallelic	Randomly_monoallelic
Lpl	NA	99.6383	1.57195	13.1455	9.06736	NA	99.7547	2.30967	30.6845	1.16244	Monoallelic	Randomly_monoallelic
Lrat	NA	NA	NA	NA	NA	NA	NA	NA	NA	NA	Monoallelic	Randomly_monoallelic
Lrriq1	NA	NA	NA	90.9091	NA	NA	NA	NA	51.8519	NA	Monoallelic	Randomly_monoallelic
Lrriq3	NA	NA	NA	NA	NA	0	0	45	46.1538	0	Monoallelic	Randomly_monoallelic
Ltbr	NA	81.1429	42.0432	NA	4.15648	NA	98.5294	31.7647	NA	2.66667	Monoallelic	Randomly_monoallelic
Lyplal1	NA	0	51.3699	0	0	NA	0	41.9712	0	0	Monoallelic	Randomly_monoallelic
Magohb	0	100	49.3392	50.5535	NA	0.5	100	43.3225	55.4054	NA	Monoallelic	Randomly_monoallelic
Mas1	NA	NA	NA	NA	NA	NA	NA	NA	NA	NA	Monoallelic	Randomly_monoallelic
Mchr1	100	70.5882	66.6667	NA	64.8649	NA	NA	NA	NA	NA	Monoallelic	Randomly_monoallelic
Mecom	6.66667	51.5152	100	48.0519	94.5946	1.76211	57.1429	NA	56.9106	100	Monoallelic	Randomly_monoallelic
Mest	41.0256	0.19685	98.7781	99.5247	58.5362	NA	0.0794281	98.2759	100	49.1201	Monoallelic	Randomly_monoallelic
Mfsd10	NA	82.8358	43.8746	97.4684	94.2857	NA	46.3768	40.2367	92.0792	95.4545	Monoallelic	Randomly_monoallelic
Mfsd7a	NA	NA	NA	NA	NA	NA	45	NA	NA	NA	Monoallelic	Randomly_monoallelic
Msx1	NA	NA	NA	NA	NA	66.4311	24.8588	63.6364	59.8901	30.8901	Monoallelic	Randomly_monoallelic
Mt3	NA	60.7048	62.0833	0.141844	98.4631	NA	83.05	70.3928	0.11544	99.6883	Monoallelic	Randomly_monoallelic
Mtag2	NA	NA	NA	NA	NA	80	NA	NA	NA	NA	Monoallelic	Randomly_monoallelic
Myof	96.6387	58.8022	39.0604	14.7651	46.6667	98.3949	56.1342	54.7586	53.9216	59.8528	Monoallelic	Randomly_monoallelic
Nalcn	NA	59.6154	NA	NA	10.5263	NA	NA	NA	NA	NA	Monoallelic	Randomly_monoallelic
Nap1l5	NA	45.6858	97.6019	NA	3.8674	NA	46.2848	98.7441	NA	0.507614	Monoallelic	Randomly_monoallelic
Ndufb4	NA	NA	NA	NA	NA	NA	NA	NA	NA	NA	Monoallelic	Randomly_monoallelic
Neil3	47.5092	80.1567	3.98126	NA	39.4036	NA	NA	NA	NA	100	Monoallelic	Randomly_monoallelic
Nfatc4	NA	NA	NA	NA	NA	32.7869	74.0741	95.4545	NA	NA	Monoallelic	Randomly_monoallelic
Nhlrc1	NA	2.08333	62.5	4.87805	9.52381	NA	0	60	0	NA	Monoallelic	Randomly_monoallelic
Nkx3-1	NA	84.6154	NA	NA	NA	NA	57.1429	NA	NA	73.0769	Monoallelic	Randomly_monoallelic
Nkx3-2	57.7778	NA	0	64.8649	NA	59.6591	95.7576	1.63934	64.9746	54.9839	Monoallelic	Randomly_monoallelic
Nos3	NA	NA	NA	NA	NA	NA	NA	NA	13.0435	NA	Monoallelic	Randomly_monoallelic
Nox4	NA	41.5094	42.7807	38.0645	32.8947	NA	34.7826	21	21.2766	23.2143	Monoallelic	Randomly_monoallelic
Npl	95.2941	77.8264	7.15884	1.02041	98.7047	100	54.7945	11.5044	0	99.8168	Monoallelic	Randomly_monoallelic
Nppa	NA	NA	NA	NA	NA	NA	NA	NA	NA	NA	Monoallelic	Randomly_monoallelic
Nptx2	NA	NA	2.39521	NA	NA	NA	NA	NA	NA	NA	Monoallelic	Randomly_monoallelic
Nsmce1	99.4728	25.5605	45.7343	48.0955	5.08701	100	48.6744	50.1637	50.2203	1.49893	Monoallelic	Randomly_monoallelic
Ntsr2	NA	52.5424	NA	NA	NA	NA	NA	NA	15.7895	NA	Monoallelic	Randomly_monoallelic
Nuak2	100	45.8101	56.6667	49.4949	49.453	100	NA	66.9903	57.6923	NA	Monoallelic	Randomly_monoallelic
Nudt7	NA	100	NA	NA	NA	NA	100	28.2787	96.6216	NA	Monoallelic	Randomly_monoallelic
Oprl1	NA	29.1667	NA	NA	NA	NA	NA	NA	NA	NA	Monoallelic	Randomly_monoallelic
Optc	NA	20.4545	NA	NA	43.5484	NA	NA	NA	NA	NA	Monoallelic	Randomly_monoallelic
Oxtr	NA	NA	NA	NA	NA	83.6364	96.2813	73.37	71.6898	90.4321	Monoallelic	Randomly_monoallelic
P2rx2	NA	NA	NA	NA	NA	NA	NA	NA	NA	NA	Monoallelic	Randomly_monoallelic
Pabpc4l	NA	43.9394	37.1429	55.2239	56.0345	NA	42.7419	45.6311	40.3226	58.8083	Monoallelic	Randomly_monoallelic
Parp4	74.5455	71.9745	64.6739	65.8416	83.2215	73.3645	66.9625	64.5105	63.2782	90.1961	Monoallelic	Randomly_monoallelic
Parvg	NA	NA	NA	NA	NA	98.5577	NA	NA	NA	NA	Monoallelic	Randomly_monoallelic
Pcdhb14	12.9707	64.557	45.098	33.3333	90.3683	7.35294	83.4483	63.3333	30.6452	96.2093	Monoallelic	Randomly_monoallelic
Pcdhb6	7.04607	4.96614	83.0368	38.773	75.7914	9.63625	17.1674	83.4532	45.3683	76.1968	Monoallelic	Randomly_monoallelic
Pcsk1	NA	NA	NA	100	NA	NA	NA	NA	100	NA	Monoallelic	Randomly_monoallelic
Pdgfrl	NA	99.6516	100	100	NA	NA	99.7697	99.9084	99.8293	78.2609	Monoallelic	Randomly_monoallelic
Peg13	0.904159	NA	99.9227	100	NA	0	NA	99.8328	99.8855	NA	Monoallelic	Randomly_monoallelic
Phldb3	NA	74.4186	NA	NA	NA	NA	NA	NA	NA	NA	Monoallelic	Randomly_monoallelic
Pla2g7	NA	10.2357	95.8095	NA	65.8887	NA	0.943396	84.0816	21.7391	84.1121	Monoallelic	Randomly_monoallelic
Plek	NA	NA	NA	100	NA	NA	NA	4.47761	100	NA	Monoallelic	Randomly_monoallelic
Plin2	NA	99.7664	63.8856	NA	98.2075	NA	100	71.8812	NA	100	Monoallelic	Randomly_monoallelic
Ppp1r3b	NA	98.0583	35.1852	8.33333	34.2857	NA	99.6429	23.9766	30.2752	NA	Monoallelic	Randomly_monoallelic
Prdm5	43.1235	51.5444	5.43478	45.858	NA	45.2273	72	3.47826	42.8571	NA	Monoallelic	Randomly_monoallelic
Prdm8	42.8571	55.5556	89.9083	67.027	55.2941	NA	28.5714	NA	NA	NA	Monoallelic	Randomly_monoallelic
Prkar1b	NA	57.6271	70.7317	96.6667	13.6364	NA	41.3386	86.9565	99.0115	0.538876	Monoallelic	Randomly_monoallelic
Prmt8	NA	NA	NA	NA	33.3333	NA	64.2384	NA	61.1111	55.097	Monoallelic	Randomly_monoallelic
Prokr1	NA	NA	90.411	94.4444	4.34783	NA	NA	90.3226	94.3182	NA	Monoallelic	Randomly_monoallelic
Psd4	NA	65.2174	NA	NA	NA	NA	47.0588	96.7742	NA	NA	Monoallelic	Randomly_monoallelic
Pth2r	NA	NA	NA	NA	NA	NA	NA	NA	NA	NA	Monoallelic	Randomly_monoallelic
Ptk2b	NA	NA	NA	NA	NA	NA	NA	61.2903	73.913	NA	Monoallelic	Randomly_monoallelic
Ptpmt1	0.413223	52.6678	53.626	53.0822	48.1553	0	46.7005	52.5761	53.9582	49.8542	Monoallelic	Randomly_monoallelic
Raet1a	0	40.1786	28.5714	25.8065	64	NA	79.3103	57.7778	69.4444	80.6452	Monoallelic	Randomly_monoallelic
Raet1c	NA	NA	NA	NA	NA	NA	NA	NA	NA	NA	Monoallelic	Randomly_monoallelic
Raet1d	NA	NA	NA	NA	NA	NA	NA	NA	NA	NA	Monoallelic	Randomly_monoallelic
Raet1e	NA	85.7143	100	81.5789	88.6364	NA	95.8333	98.0392	93.75	96.2963	Monoallelic	Randomly_monoallelic
Rapsn	57.6923	43.4783	61.5385	63.6364	82.0513	NA	NA	48.2759	NA	95.8333	Monoallelic	Randomly_monoallelic
Rasef	NA	15.0198	89.4737	NA	6.45161	NA	4.54545	86.88	NA	0	Monoallelic	Randomly_monoallelic
Rbm46	NA	NA	NA	NA	NA	NA	NA	88	NA	NA	Monoallelic	Randomly_monoallelic
Rgs14	49.1935	51.2195	NA	NA	NA	NA	NA	NA	NA	NA	Monoallelic	Randomly_monoallelic
Rin3	NA	100	46.1806	44.0299	35.9551	NA	NA	52.1739	36	NA	Monoallelic	Randomly_monoallelic
Rnase4	NA	69.2308	40.4762	93.4783	NA	NA	96.5517	65.625	99.1379	NA	Monoallelic	Randomly_monoallelic
Rnf135	NA	NA	100	89.9614	35.7143	NA	NA	100	75.1861	NA	Monoallelic	Randomly_monoallelic
Runx1t1	NA	NA	NA	NA	NA	NA	NA	NA	NA	NA	Monoallelic	Randomly_monoallelic
S100a6	NA	NA	NA	NA	NA	NA	NA	92.3077	NA	NA	Monoallelic	Randomly_monoallelic
Scarf2	NA	26.25	11.8644	47.5	83.1395	NA	NA	NA	NA	98.8304	Monoallelic	Randomly_monoallelic
Scd1	50.8969	42.8454	0.4662	50.7226	4.6	53.7022	33.2868	0.355425	50.4422	10.0418	Monoallelic	Randomly_monoallelic
Scd2	45.5321	99.4955	2.80354	46.5915	46.7099	44.8571	99.8035	3.21641	44.7018	46.7888	Monoallelic	Randomly_monoallelic
Scrg1	NA	NA	NA	NA	51.8519	42.72	40.9157	37.1011	45.1522	46.4026	Monoallelic	Randomly_monoallelic
Sec31b	NA	NA	NA	NA	NA	NA	NA	NA	NA	NA	Monoallelic	Randomly_monoallelic
Sema3d	NA	21.3333	4.10959	20.6009	47.2727	NA	2.89389	23.4973	46.9388	NA	Monoallelic	Randomly_monoallelic
Sgce	6.25954	53.7618	98.3333	99.6587	91.0982	6.27391	52.0431	97.7283	99.5118	91.9235	Monoallelic	Randomly_monoallelic
Shank2	NA	NA	0	NA	NA	NA	NA	NA	NA	NA	Monoallelic	Randomly_monoallelic
Sirt5	100	16.092	57.7181	20	48.7179	100	17.3469	58.5526	20.4748	8	Monoallelic	Randomly_monoallelic
Six1	47.6901	41.7544	NA	11.1111	15.5769	53.1549	55.5497	NA	18.7621	38.6251	Monoallelic	Randomly_monoallelic
Six3os1	88	NA	NA	NA	NA	86.4078	NA	NA	NA	NA	Monoallelic	Randomly_monoallelic
Slc16a13	45.6	54.4747	42.8191	96.8944	46.4052	51.1111	54.6875	34.507	100	55.5556	Monoallelic	Randomly_monoallelic
Slc37a1	NA	NA	NA	NA	NA	NA	66.6667	NA	NA	NA	Monoallelic	Randomly_monoallelic
Slc38a1	99.8898	51.5646	50.0829	6.83673	75.7889	99.8786	46.5114	39.0592	10.7987	76.9231	Monoallelic	Randomly_monoallelic
Slc39a8	NA	NA	NA	NA	NA	NA	NA	77.7778	2.7027	NA	Monoallelic	Randomly_monoallelic
Slc44a5	NA	NA	NA	NA	NA	59.6491	53.2609	44.6043	70.3297	77.3585	Monoallelic	Randomly_monoallelic
Slc50a1	NA	NA	8.33333	100	NA	NA	NA	6.45161	100	NA	Monoallelic	Randomly_monoallelic
Slc6a11	NA	NA	98.6254	46.1538	22.5962	NA	NA	NA	64.1026	8.21918	Monoallelic	Randomly_monoallelic
Slco2b1	NA	66.6667	NA	NA	NA	NA	NA	NA	NA	NA	Monoallelic	Randomly_monoallelic
Smug1	99.2308	48.7421	54.5018	0	54.1237	99.5441	52.2876	55.6242	0.465116	52.2936	Monoallelic	Randomly_monoallelic
Snca	NA	38.3838	80	83.3333	2.5641	NA	78.1457	82.2262	81.1909	63.6364	Monoallelic	Randomly_monoallelic
Snhg11	NA	100	0	NA	NA	NA	NA	0	NA	NA	Monoallelic	Randomly_monoallelic
Sorbs3	81.8182	NA	NA	NA	NA	NA	NA	NA	NA	NA	Monoallelic	Randomly_monoallelic
Sp6	NA	NA	NA	NA	NA	72.561	76.8293	60	59.2593	74.1935	Monoallelic	Randomly_monoallelic
Ssbp4	NA	53.0027	97.7961	46.14	92.4915	NA	52.4564	97.9747	49.5293	98.6425	Monoallelic	Randomly_monoallelic
St18	NA	NA	NA	NA	NA	NA	NA	NA	NA	NA	Monoallelic	Randomly_monoallelic
Stat5a	NA	40.1235	32.1101	13.8462	41.791	NA	15.8683	9.87654	4.12371	25.4902	Monoallelic	Randomly_monoallelic
Stx17	58.7054	51.64	52.7778	46.7727	6.36704	60.2172	49.7366	48.6681	49.3377	0.559284	Monoallelic	Randomly_monoallelic
Stxbp2	NA	NA	NA	NA	NA	18.75	54.7009	63.3333	30.303	81.0811	Monoallelic	Randomly_monoallelic
Susd5	NA	89.8817	NA	0	84.4961	NA	63.8889	85.7143	0	79.9035	Monoallelic	Randomly_monoallelic
Svep1	0.217391	36.5996	26.7516	96.2025	27.9904	0.0659631	30.4842	39.7009	91.9386	37.6248	Monoallelic	Randomly_monoallelic
Synpr	NA	91.9463	90.1361	NA	91.2162	NA	90.9091	94.8718	NA	NA	Monoallelic	Randomly_monoallelic
Tagln2	NA	75.7463	87.0336	2.7248	81.1111	NA	76.9231	88.2353	NA	NA	Monoallelic	Randomly_monoallelic
Tbx15	52.3207	38.5246	NA	86.9863	0	50.9235	47.973	NA	89.4073	43.1783	Monoallelic	Randomly_monoallelic
Tmc8	NA	NA	NA	NA	NA	NA	NA	NA	NA	NA	Monoallelic	Randomly_monoallelic
Tmem132e	NA	99.8597	22.8669	42.1053	100	NA	100	24.1573	36.1111	99.5455	Monoallelic	Randomly_monoallelic
Tmem144	NA	NA	100	NA	NA	NA	NA	96	NA	NA	Monoallelic	Randomly_monoallelic
Tmem150c	NA	NA	NA	NA	NA	NA	65.625	NA	50	34.1463	Monoallelic	Randomly_monoallelic
Tmem159	NA	94.7368	0	9.09091	NA	NA	98.9551	3.93258	1.98675	NA	Monoallelic	Randomly_monoallelic
Tmem163	NA	NA	NA	NA	NA	NA	86.4198	76.8672	43.0454	64.6104	Monoallelic	Randomly_monoallelic
Tmem17	100	54.1516	55.0265	50.5376	41.9087	100	53.5963	50.2016	55.9724	56.25	Monoallelic	Randomly_monoallelic
Tmem204	NA	NA	NA	NA	NA	NA	NA	48.5714	23.8095	NA	Monoallelic	Randomly_monoallelic
Tmem221	NA	69.2308	NA	NA	NA	NA	50.8197	78.3784	81.6901	NA	Monoallelic	Randomly_monoallelic
Tnfrsf10b	0	47.2469	47.9566	51.1005	93.7071	1.47059	64.5548	58.3406	64.876	99.1612	Monoallelic	Randomly_monoallelic
Trh	NA	NA	NA	NA	NA	NA	NA	NA	NA	NA	Monoallelic	Randomly_monoallelic
Trim35	99.9188	53.45	48.7453	47.0944	5.40382	100	51.5955	47.7591	46.2953	0.580046	Monoallelic	Randomly_monoallelic
Trp73	NA	NA	NA	NA	NA	NA	NA	NA	NA	NA	Monoallelic	Randomly_monoallelic
Tslp	NA	NA	NA	NA	NA	NA	NA	80.5556	NA	NA	Monoallelic	Randomly_monoallelic
Tspyl5	NA	76.9841	52.381	NA	NA	NA	93.1034	37.931	NA	NA	Monoallelic	Randomly_monoallelic
Ttc30a1	NA	56.6327	9.83607	100	2.32558	NA	54.9784	14.2857	100	2.40964	Monoallelic	Randomly_monoallelic
Tyr	NA	NA	NA	NA	53.125	NA	NA	NA	NA	NA	Monoallelic	Randomly_monoallelic
Ucma	NA	NA	NA	NA	NA	NA	NA	NA	NA	NA	Monoallelic	Randomly_monoallelic
Vax2	39.5189	27.3913	33.4532	NA	87.4286	40.6667	33.9744	34.1463	NA	96.5517	Monoallelic	Randomly_monoallelic
Vipr1	NA	NA	NA	NA	NA	40	NA	24.0964	NA	NA	Monoallelic	Randomly_monoallelic
Vit	NA	NA	49.1803	45.8333	3.57143	85.3886	NA	53.3654	59.2233	28.5714	Monoallelic	Randomly_monoallelic
Vwa5b1	NA	25	NA	67.8571	NA	NA	NA	NA	NA	NA	Monoallelic	Randomly_monoallelic
Zfhx4	NA	11.6279	NA	NA	11.5044	NA	NA	NA	NA	2.5641	Monoallelic	Randomly_monoallelic
Zfp114	95.2381	45.1613	60.7143	NA	NA	100	NA	36.6667	NA	NA	Monoallelic	Randomly_monoallelic
Zfp248	1.72414	97.9275	42.6434	50	95.7447	0.859599	98.0392	49.5595	48.0813	100	Monoallelic	Randomly_monoallelic
Zfp286	NA	100	44.5122	22.9032	NA	NA	100	41.8895	27.2059	NA	Monoallelic	Randomly_monoallelic
Zfp37	52.6205	0	51.3825	55.9477	96.4218	55.3479	0	53.8889	49.1495	98.8189	Monoallelic	Randomly_monoallelic
Zfp422	79.1667	98.9933	67.1053	48.4106	2.35721	NA	100	NA	53.1892	0.269542	Monoallelic	Randomly_monoallelic
Zfp456	NA	65.7895	8.10811	3.92157	NA	NA	71.4286	4.93827	0.526316	NA	Monoallelic	Randomly_monoallelic
Zfp560	NA	NA	0.531915	43.0476	41.6887	NA	NA	0.412371	38.5439	38.2956	Monoallelic	Randomly_monoallelic
Zfp575	NA	NA	NA	NA	NA	NA	NA	NA	NA	NA	Monoallelic	Randomly_monoallelic
Zfp59	0	52.0755	50.5929	52.193	NA	0.44843	53.5849	56.3333	55.2	NA	Monoallelic	Randomly_monoallelic
Zfp612	0	99.6183	97.4359	58.498	61.9048	0	100	98.7261	57.4661	NA	Monoallelic	Randomly_monoallelic
Zfp641	NA	60.0973	96.5517	98.3333	16.9697	NA	54.6169	98.538	99.537	2.08333	Monoallelic	Randomly_monoallelic
Zfp770	47.0423	50.8934	50.7147	47.5855	45.098	51.3953	52.8203	53.6456	50.2262	NA	Monoallelic	Randomly_monoallelic
Zfp932	95.3917	67.03	94.3894	71.9884	51.4806	93.3721	75.8803	95.5556	72.9785	55.6263	Monoallelic	Randomly_monoallelic
Zfp941	NA	NA	NA	87.6712	NA	NA	NA	NA	92.8571	NA	Monoallelic	Randomly_monoallelic
Zic2	58.0645	46.3415	49.4949	55.1724	4	39.7351	57.1429	53.6842	48.2759	0	Monoallelic	Randomly_monoallelic
Zpbp2	NA	NA	NA	NA	NA	NA	NA	NA	NA	NA	Monoallelic	Randomly_monoallelic

## Sheet: Fig3c
Gene	NPC XX1 (%Cast)	NPC XX2 (%Cast)	NPC XY1 (%Cast)	NPC XY2 (%Cast)	NPC XX3 (%Cast)	Astro XX1 (%Cast)	Astro XX2 (%Cast)	Astro XY1 (%Cast)	Astro XY2 (%Cast)	Astro XX3 (%Cast)
A2m	NA	NA	82.9815	72.1792	0.805861	NA	NA	89.1648	85.6884	8.08824
Acyp2	NA	NA	2.08333	100	NA	NA	NA	3.53982	100	NA
Bag3	99.5343	48.0299	46.6352	0.65703	51.6381	99.8824	57.8781	59.5062	0.206526	64.5916
Cnrip1	NA	NA	5.19481	100	NA	NA	NA	2.29008	99.7319	NA
Eya1	45.5487	90.4959	52.1472	72.619	84.0909	37.7473	91.6168	50.6953	80.303	95.4545
Eya2	100	18.0312	16.0388	16.0643	18.4502	NA	12.5	7.69231	4.7619	4.65116
Eya4	0	59.1549	92.3077	43.75	31.0976	0.369004	42.3017	97.2973	50.9	14.6853
Grik2	NA	7.78302	17.0732	97.5	4.16667	NA	18.1208	24.3243	90.3846	5.55556
Kcnq2	NA	NA	NA	NA	45.3333	NA	NA	NA	NA	NA

## Sheet: Fig4a
Cell line	Differentiation n°	Type	Clone n°	A2m (%Cast)	Acyp2 (%Cast)	App (%Cast)	Bag3 (%Cast)	Cnrip1 (%Cast)	Eya1 (%Cast)	Eya2 (%Cast)	Eya3 (%Cast)	Eya4 (%Cast)	Grik2 (%Cast)	Kcnq2 (%Cast)	Ptk2b (%Cast)	Snca (%Cast)
F121.6	3	NPC	7	62.97	66.6	55.64	39.09	92.59	72.47	30.63	40.35	48.57	23.45	34.21	44.82	52.75
F121.6	3	NPC	10	51.22	14.29	54.83	28.05	94.96	68.43	29.56	41.24	36.17	42.59	32.33	34.53	54.69
F121.6	3	NPC	16	21.93	98.32	50.01	17.5	78.15	70.81	26.25	30.38	53.58	6.92	32.53	39.67	52.67
F121.6	3	NPC	17	66.21	93.4	56.49	44.36	85.28	39.09	33.54	40.79	43.36	48.2	37.18	52.67	10.2
F121.6	3	NPC	18	70.94	55.29	48.82	40.49	52.01	57.71	38.29	38.23	46.14	54.78	50.45	53.22	68.19
F121.6	3	NPC	19	88.86	3.41	48.33	49.61	3.17	71.58	7.25	41.97	18.39	23.26	27.54	10.21	81.01
F121.6	3	NPC	22	83.21	60.89	49.78	45.22	84.25	37.7	21.52	37.18	79.96	58.63	51.68	47.51	65.4
F121.6	3	NPC	23	39.93	95.77	46.17	53.71	51.39	79.41	36.04	40.63	42.99	24.41	50.91	51.4	65.57
F121.6	3	NPC	24	77.7	14.61	52.29	53.92	47.06	75.86	18.76	36.36	54.38	53.79	31.89	51.27	62.38
F121.6	3	NPC	25	36.21	51.32	51.79	1.28	55.24	81.82	20.28	38.04	32.6	35.49	34.34	45.04	60.61
F121.6	3	NPC	27	17.19	99.29	53.06	53.54	97.04	71.18	19.42	41.34	29.74	10.88	34.68	15.8	61.09
F121.6	3	NPC	28	63.48	58.71	50.11	36.26	53.7	55.64	41.05	39.64	44.82	57.56	51.71	49.51	64.66
F121.6	3	NPC	30	69.15	52.07	52.64	37.56	53.14	56.67	32.52	40.17	49.07	55.63	50.33	52.7	62.54
F121.6	3	NPC	36	58.4	0.53	52.63	29.99	59.26	59.84	25.82	42.32	52.19	72.25	29.93	19.61	44.29
F121.6	3	NPC	37	78.76	61.06	47.83	46.09	57.04	61.51	38.35	38.18	37.28	52.64	50.08	45.35	65.64
F121.6	3	NPC	40	51.79	96.86	51.23	77.83	30.47	65.82	5.97	39.81	8.43	22.25	82.57	38.81	51.7
F123	2	NPC	41	93.92	0.9	46.74	50.15	96.33	61.75	17.92	42.46	78.9	20.82	38.98	54.66	61.49
F123	2	NPC	42	77.39	2.96	49.68	1.12	97.06	72.88	17.4	43.87	76.83	26.31	31.41	32.4	57.89
F123	2	NPC	43	89.13	6.2	53.94	48.98	31.82	60.09	18.36	42.77	42.99	42.09	32.31	87.13	60.51
F123	2	NPC	44	59.67	58.75	54.8	1.6	97.26	27.04	9.99	42.14	56.54	99.42	42.72	73	61.42
F123	2	NPC	45	93.56	3.29	50.86	48.88	97.26	73.91	14.88	45.01	38.65	17.68	38	79.52	64.22
F123	2	NPC	46	75.28	7.98	52.24	44.76	21.99	44.35	15.41	43.27	86.69	19.79	33.5	83.03	75.65
F123	2	NPC	48	84.07	98.06	49.35	49.17	97.04	70.21	71.61	42.19	51.87	93.36	39.43	94.32	73.46
F123	2	NPC	49	0	59.92	55.73	43.2	97.28	31.24	12.48	43.59	52.24	1.89	32.33	43.26	53.36
F123	2	NPC	50	62.14	56.66	54.28	47.2	96.91	45.87	12.14	41.09	43.98	1.59	30.43	47.59	62.4
F123	2	NPC	51	38.8	58.32	51.81	52.93	97.04	71	14.3	45.09	66.27	48.06	35.98	62.02	47.69
F123	2	NPC	52	66.46	60.26	53.17	49.58	96.81	75.27	18.03	43.1	47.65	26.98	30.74	68.84	48.08
F123	2	NPC	56	55.04	58.84	56.63	45.73	95.45	53.25	16.61	41.17	78.33	4.96	36.91	28.46	57.16
F123	2	NPC	57	5.44	67.75	56.52	98.99	61.19	38.58	25.08	41.99	65.02	60.26	40.38	56.99	69.34
F123	2	NPC	59	8.69	58.6	48.62	53.56	97.06	55.98	15.39	45.15	39.89	95	26.85	48.01	82.78
F123	2	NPC	60	87.69	4.29	53.09	26.22	96.38	74.15	18.18	40.76	60.1	8.51	37.42	63.31	79.98
F123	1	NPC	62	49.43	58.97	50.52	49.54	65.12	33.59	19.21	40.62	20.06	16.94	36.05	72.68	48.47
F123	1	NPC	63	22.45	64.38	50.37	98.62	94.31	24.13	36.6	39.63	48.95	55.76	55.63	41.14	81.21
F123	1	NPC	64	70.23	2.46	45.12	16.1	58.34	43.88	22.3	39.89	12.57	38.32	33.49	79.82	55.25
F123	1	NPC	65	56.26	62.14	50.66	45.48	82.55	51.33	26.58	40.58	35.42	26.83	43.79	53.17	69.67
F123	1	NPC	67	57.4	53.13	46.22	47.9	85.72	59.75	27.85	38.45	32.44	32.25	28.81	70.96	56.19
F123	1	NPC	68	21.58	24.53	47.16	0.82	73.22	43.83	39.72	42.25	51.59	37.51	41.81	47.7	56.39
F123	1	NPC	69	61.53	53.81	52.46	50.71	96.51	60.94	30.56	41.68	40.81	14.39	26.82	73.18	68.48
F123	1	NPC	70	30.76	58.63	49.92	5.35	49.78	38.14	26.03	40.22	26.73	44.04	48.57	47.82	57.34
F123	1	NPC	72	55.7	5.16	54.67	0.71	96.69	44.99	19.77	40.13	9.53	96.04	28.09	36.99	66.26
F123	1	NPC	73	58.05	54.92	45.32	51.38	70.38	52.79	18.88	41.69	51.9	24.52	27.62	54.54	69.54
F123	1	NPC	74	57.16	4.44	58.52	0.47	96.51	29.32	20.5	39.88	9.89	40.39	42.57	33.83	62.95
F123	1	NPC	77	43.79	60.68	50.54	62.79	73.24	45.6	27.95	38.51	25.62	42.3	32.31	76.59	44.14
F123	1	NPC	79	26.02	26.21	49.7	38.34	63.81	74.02	32.72	39.45	28.44	22.21	39.62	49.05	61.34

## Sheet: Fig4b
Allelic ratio (%Cast)	Gene	Differentiation	number of clones
0-15	Acyp2	1	8
15-35	Acyp2	1	3
35-65	Acyp2	1	13
65-85	Acyp2	1	1
85-100	Acyp2	1	0
0-15	Acyp2	2	10
15-35	Acyp2	2	1
35-65	Acyp2	2	8
65-85	Acyp2	2	1
85-100	Acyp2	2	1
0-15	Acyp2	3	10
15-35	Acyp2	3	0
35-65	Acyp2	3	14
65-85	Acyp2	3	1
85-100	Acyp2	3	7
0-15	Acyp2	4	21
15-35	Acyp2	4	8
35-65	Acyp2	4	8
65-85	Acyp2	4	2
85-100	Acyp2	4	2
0-15	Acyp2	5	28
15-35	Acyp2	5	1
35-65	Acyp2	5	18
65-85	Acyp2	5	2
85-100	Acyp2	5	0
0-15	Acyp2	6	23
15-35	Acyp2	6	7
35-65	Acyp2	6	12
65-85	Acyp2	6	0
85-100	Acyp2	6	1
0-15	Bag3	1	7
15-35	Bag3	1	2
35-65	Bag3	1	13
65-85	Bag3	1	1
85-100	Bag3	1	3
0-15	Bag3	2	5
15-35	Bag3	2	1
35-65	Bag3	2	15
65-85	Bag3	2	0
85-100	Bag3	2	1
0-15	Bag3	3	10
15-35	Bag3	3	4
35-65	Bag3	3	25
65-85	Bag3	3	1
85-100	Bag3	3	2
0-15	Bag3	4	27
15-35	Bag3	4	4
35-65	Bag3	4	13
65-85	Bag3	4	1
85-100	Bag3	4	2

## Sheet: Fig 5a
Clone n°	Acyp2 FC qpcr	Acyp2 pyro cast	Acyp2 log2(FC)	Bag3 FC qpcr	Bag3 pyro cast	Bag3 log2(FC)	Eya3 FC qpcr	Eya3 pyro cast	Eya3 log2(FC)
1	0.000817124	6.93	-10.2572	1.0662	6.64	0.0924796	0.807305	41.12	-0.308814
2	0.00338759	1.45	-8.20553	0.0623159	53.07	-4.00426	0.850532	39.61	-0.233563
3	0.00126716	4.73	-9.62419	1.05029	6.1	0.0707912	0.796837	41.21	-0.327644
4	0.00267128	10.21	-8.54825	1.49107	46.32	0.576346	0.716402	41.2	-0.481159
5	0.00662139	11.55	-7.23865	2.08294	45.6	1.05862	0.800598	40.85	-0.320851
6	0.00395219	#N/A	-7.98313	0.726775	11.95	-0.460419	0.729261	38.03	-0.455493
7	1.63435	66.6	0.708716	0.83042	39.09	-0.268086	0.854153	40.35	-0.227433
8	1.23375	98.16	0.303055	0.442624	48.16	-1.17585	0.88259	42.5	-0.180184
9	0.180746	40.27	-2.46797	1.15531	42.15	0.208284	1.00528	#N/A	0.00760276
10	0.373396	14.29	-1.42122	1.14749	28.05	0.198482	0.918128	41.24	-0.123232
11	0.0427013	37.47	-4.54958	1.08952	2.46	0.123694	1.09348	42.27	0.128923
12	0.00571629	#N/A	-7.45071	0.942164	13.39	-0.0859501	0.899279	39.96	-0.153159
13	0.00581187	#N/A	-7.42678	1.60663	45.06	0.684038	0.895589	#N/A	-0.159091
14	0.0127969	57.88	-6.28806	1.78174	43.72	0.83329	0.756889	41.75	-0.401846
15	0.0928026	42.74	-3.42969	2.20913	47.11	1.14348	0.992171	42.62	-0.0113394
16	0.423185	98.32	-1.24064	0.861715	17.5	-0.214718	1.35927	30.38	0.442834
17	3.91853	93.4	1.97031	1.06624	44.36	0.0925373	0.608131	40.79	-0.717545
18	0.00152374	55.29	-9.35817	0.000996	40.49	-9.97157	0.685997	38.23	-0.543727
19	1.80892	3.41	0.855127	0.00113694	49.61	-9.78062	0.82407	41.97	-0.279161
20	0.00142431	#N/A	-9.45552	0.00513444	0.86	-7.60558	0.775572	39.57	-0.366668
21	0.00165584	60.89	-9.23822	1.51608	48.83	0.600342	0.739378	43.94	-0.435617
22	0.15032	60.89	-2.73389	0.00825199	45.22	-6.92104	0.715657	37.18	-0.48266
23	3.92758	95.77	1.97364	0.00101526	53.71	-9.94394	0.809142	40.63	-0.305535
24	1.94633	14.61	0.960753	0.000534145	53.92	-10.8705	0.766225	36.36	-0.384159
25	0.00168585	51.32	-9.2123	0.825241	1.28	-0.277112	0.618349	38.04	-0.693507
26	0.00239487	#N/A	-8.70584	2.08623	2.13	1.0609	1.01218	36.57	0.0174686
27	1.50677	99.29	0.59146	2.17762	53.54	1.12275	0.794329	41.34	-0.332191
28	0.00145584	58.71	-9.42393	0.00109986	36.26	-9.82847	0.683034	39.64	-0.54997
29	0.000428692	#N/A	-11.1878	0.199072	95.77	-2.32864	0.944024	40.48	-0.0831043
30	0.00167135	52.07	-9.22477	0.00152481	37.56	-9.35715	0.731819	40.17	-0.450442
31	0.00136933	40.16	-9.51232	0.798494	6.83	-0.324647	0.910351	#N/A	-0.135505
32	0.00215043	#N/A	-8.86116	3.84719	50.28	1.9438	0.780299	41.45	-0.357901
33	0.00140328	#N/A	-9.47698	2.82584	47.23	1.49868	0.913843	39.39	-0.129982
34	0.000226407	#N/A	-12.1088	0.00232254	54.75	-8.75008	0.890288	#N/A	-0.167656
35	0.00164312	#N/A	-9.24934	1.35533	30.27	0.438646	0.839439	43.35	-0.252503
36	0.00190353	0.53	-9.0371	1.35919	29.99	0.442745	0.953548	42.32	-0.0686233
37	0.00156797	61.06	-9.31688	0.000338884	46.09	-11.5269	0.566403	38.18	-0.820099
38	0.0016211	62.39	-9.26881	0.000984456	62.83	-9.98839	0.611054	39.98	-0.710628
39	1.5127	62.54	0.597124	1.12749	4.62	0.173118	0.736029	40.57	-0.442166
40	1.66495	96.86	0.735476	0.431586	77.83	-1.21228	1.04785	39.81	0.0674264
41	1.08731	0.9	0.120764	3.67653	50.15	1.87834	0.86493	42.46	-0.209345
42	1.26736	2.96	0.341825	1.17215	1.12	0.22916	1.22324	43.87	0.290707
43	1.28936	6.2	0.366659	2.87075	48.98	1.52143	0.832994	42.77	-0.263622
44	3.71616	58.75	1.89381	0.947845	1.6	-0.0772767	0.706015	42.14	-0.502228
45	0.768857	3.29	-0.379213	3.51171	48.88	1.81217	1.37906	45.01	0.463684
46	0.851135	7.98	-0.232541	2.63375	44.76	1.39712	0.995432	43.27	-0.00660476
47	1.28505	1.69	0.361821	3.58331	45.13	1.84129	0.951207	40.46	-0.0721689
48	1.17399	98.06	0.231422	2.91899	49.17	1.54547	0.720143	42.19	-0.473646
49	3.80585	59.92	1.92822	2.3987	43.2	1.26225	0.693598	43.59	-0.527829
50	3.44124	56.66	1.78293	2.8554	47.2	1.51369	0.721551	41.09	-0.470826
51	3.04325	58.32	1.60561	0.00178569	52.93	-9.1293	0.706686	45.09	-0.50086
52	3.89973	60.26	1.96337	2.51327	49.58	1.32957	0.732371	43.1	-0.449354
53	0.00106463	#N/A	-9.87544	1.10234	0.82	0.140572	0.7964	41.66	-0.328435
54	1.64657	27.14	0.719464	2.1257	48.01	1.08794	0.87485	#N/A	-0.192892
55	1.65315	1.65	0.725215	2.4135	56.02	1.27113	0.616055	43.36	-0.698869
56	3.62707	58.84	1.8588	1.24645	45.73	0.31782	0.684728	41.17	-0.546397
57	7.53576	67.75	2.91375	2.30148	98.99	1.20256	0.786344	41.99	-0.346768
58	0.850909	7.31	-0.232924	0.000876985	13.05	-10.1552	0.698059	42.55	-0.518578
59	2.87069	58.6	1.5214	2.36561	53.56	1.24221	0.652203	45.15	-0.616606
60	1.14828	4.29	0.199473	2.85078	26.22	1.51136	0.693748	40.76	-0.527516
61	1.99784	60.12	0.998444	0.0065555	5.15	-7.25308	0.552767	38.08	-0.855257
62	2.60397	58.97	1.38071	0.0126504	49.54	-6.30468	0.497037	40.62	-1.00858
63	9.95583	64.38	3.31554	0.588484	98.62	-0.764924	0.659787	39.63	-0.599927
64	0.380369	2.46	-1.39453	0.0132343	16.1	-6.23958	0.615908	39.89	-0.699213
65	5.39298	62.14	2.43108	0.963765	45.48	-0.0532465	0.512363	40.58	-0.964762
66	1.4278	16.8	0.513795	1.41845	92.98	0.504313	0.878499	#N/A	-0.186888
67	4.0829	53.13	2.02959	1.01245	47.9	0.0178449	0.452227	38.45	-1.14488
68	0.948879	24.53	-0.0757038	1.10671	0.82	0.146272	0.506111	42.25	-0.982474
69	3.39227	53.81	1.76225	1.8735	50.71	0.905739	0.871829	41.68	-0.197883
70	3.33346	58.63	1.73702	0.0275881	5.35	-5.17981	0.561628	40.22	-0.832313
71	1.07295	1.56	0.101585	0.0619121	3.72	-4.01363	0.760552	42.64	-0.39488
72	1.87482	5.16	0.906756	1.14592	0.71	0.19651	0.740494	40.13	-0.433439
73	2.76622	54.92	1.46792	2.33703	51.38	1.22467	0.949446	41.69	-0.0748417
74	3.48929	4.44	1.80293	1.69098	0.47	0.757857	0.847879	39.88	-0.238069
75	3.62831	53.63	1.8593	0.0740262	50.38	-3.75582	0.888687	#N/A	-0.170252
76	0.847605	1.67	-0.238535	1.68744	47.21	0.754836	0.570584	#N/A	-0.809489
77	1.71934	60.68	0.781855	0.00688737	62.79	-7.18183	0.540044	38.51	-0.888852
78	5.71392	69.41	2.51448	0.000676365	37.23	-10.5299	0.568806	#N/A	-0.813991
79	2.2952	26.21	1.19862	0.110015	38.34	-3.18423	0.453267	39.45	-1.14157
80	0.0373715	35.83	-4.74192	0.00292094	60.34	-8.41935	0.634266	#N/A	-0.656841
81	0.289173	10.67	-1.79	0.194548	80.29	-2.3618	0.603661	#N/A	-0.72819
82	0.741337	59.6	-0.431799	0.285685	47.5	-1.8075	0.450569	#N/A	-1.15018
83	2.05485	56.86	1.03904	0.936058	1.49	-0.0953297	0.494317	#N/A	-1.01649
84	0.000843547	97.01	-10.2112	1.53668	97.69	0.619815	1.21734	#N/A	0.283733
85	0.025063	1.82	-5.3183	0.0514507	35.35	-4.28067	1.59748	#N/A	0.675801
86	2.10734	64.64	1.07542	1.55067	0.85	0.632894	1.15973	#N/A	0.213794
87	0.00992595	1.55	-6.65458	3.74541	47.39	1.90512	1.38073	#N/A	0.465431
88	3.43117	14.71	1.7787	4.33997	98.44	2.11769	2.13305	#N/A	1.09292
89	0.222413	3.66	-2.16869	0.447512	41.3	-1.16	0.879932	#N/A	-0.184536
90	0.00170294	#N/A	-9.19776	1.02635	19.18	0.0375198	1.05735	#N/A	0.0804583
91	0.00534276	61.79	-7.5482	1.49566	1	0.580782	1.32933	#N/A	0.410694
92	1.67798	24.58	0.746722	2.30105	53.43	1.20229	1.73997	#N/A	0.799064
93	0.802388	3.18	-0.317628	1.70962	1.33	0.773678	0.997619	#N/A	-0.00343861
94	0.00136605	#N/A	-9.51578	1.42179	0.84	0.507712	1.22064	#N/A	0.287642
95	1.58606	31.52	0.665445	0.00123666	48.43	-9.65934	1.15439	#N/A	0.207129
96	1.08264	3	0.114549	3.02527	51.46	1.59706	1.16072	#N/A	0.215026
97	0.00145473	49.02	-9.42503	1.7519	1.16	0.808918	1.0857	#N/A	0.118623
98	2.41546	99.46	1.2723	1.93185	98.61	0.949986	1.34785	#N/A	0.430662
99	0.00478265	3.5	-7.70797	1.52018	0.8	0.604239	0.963486	#N/A	-0.053664
100	0.00121005	19.81	-9.69072	0.960784	0.64	-0.0577152	1.12048	#N/A	0.164115
101	0.00395864	84.17	-7.98078	0.00482024	47.38	-7.69668	0.994735	#N/A	-0.00761618
102	1.48798	#N/A	0.573354	0.172527	94.78	-2.5351	1.39264	#N/A	0.477825
103	3.4302	1.81	1.77829	0.893551	59.65	-0.162377	1.52971	#N/A	0.613255
104	3.6768	#N/A	1.87845	2.91554	75.88	1.54376	1.53813	#N/A	0.62118
105	0.00167474	98.87	-9.22185	1.85317	0.82	0.889996	1.22794	#N/A	0.296236
106	2.13979	3.04	1.09747	0.00200414	47.03	-8.9628	1.01969	#N/A	0.0281298
107	0.0258519	43.04	-5.27358	0.0214542	33.67	-5.54259	1.13703	#N/A	0.185273
108	3.67446	0.36	1.87753	0.00343261	61.8	-8.18648	1.3349	#N/A	0.416728
109	0.0285243	18.58	-5.13166	1.0818	1.19	0.113435	1.19798	#N/A	0.2606
110	0.617601	4.44	-0.695254	0.819997	3.54	-0.286309	0.96179	#N/A	-0.0562057
111	1.036	2.81	0.0510184	1.05013	4.96	0.0705641	1.10872	#N/A	0.1489
112	0.814194	2.02	-0.296556	2.10055	4.65	1.07076	1.43492	#N/A	0.520972
113	1.48248	3.97	0.568009	3.04006	47.22	1.6041	1.05824	#N/A	0.0816735
114	0.679505	26.62	-0.557444	1.30832	13.88	0.387718	1.29168	#N/A	0.369249
115	0.833126	2.68	-0.263393	1.86169	40.95	0.896611	1.22139	#N/A	0.288524
116	0.8706	62.94	-0.199917	1.1211	26.06	0.164913	1.70364	#N/A	0.768621
117	1.1601	48.7	0.214247	2.13754	49.94	1.09595	1.72866	#N/A	0.789656
118	0.672444	23.04	-0.572514	1.29562	5.51	0.373641	1.51965	#N/A	0.603743
119	0.000540681	48.78	-10.8529	1.60682	0.82	0.684213	1.46802	#N/A	0.553873
120	1.24688	2.23	0.318318	2.33568	17.51	1.22384	2.09427	#N/A	1.06645
121	0.000511745	66.85	-10.9323	1.14706	0.48	0.197937	1.60228	#N/A	0.680127
122	0.0258837	15.95	-5.27181	2.02768	2	1.01983	2.32128	#N/A	1.21492
123	0.206763	3.53	-2.27395	1.78008	1.77	0.83194	1.6745	#N/A	0.743727
124	0.00220505	#N/A	-8.82497	0.0028893	54.99	-8.43506	1.69733	#N/A	0.763269
125	1.80777	46.16	0.854215	1.34837	0.75	0.43122	1.28809	#N/A	0.36523
126	0.00136344	63.34	-9.51853	1.69762	0.88	0.76351	1.67305	#N/A	0.742484
127	0.00982221	12.13	-6.66974	1.58708	0.56	0.666373	1.55367	#N/A	0.635683
128	0.801264	3.05	-0.319651	0.00284984	26.94	-8.4549	1.81739	#N/A	0.861865
129	0.00937169	#N/A	-6.73747	1.64572	0.36	0.718718	1.61449	#N/A	0.691074
130	0.00342847	26.62	-8.18822	1.41453	0.59	0.500321	1.35263	#N/A	0.435772
131	0.00133129	#N/A	-9.55296	2.25429	0.71	1.17267	2.01911	#N/A	1.01372
132	0.804389	2.37	-0.314035	0.000715273	50.61	-10.4492	1.96144	#N/A	0.971915
133	1.69358	#N/A	0.760079	0.168576	#N/A	-2.56853	0.931528	#N/A	-0.102329
134	0.894759	12.6	-0.160429	0.00182008	36.46	-9.10178	1.38756	#N/A	0.472546
135	0.635077	3.03	-0.654997	1.35264	0.82	0.435781	1.76984	#N/A	0.823617
136	0.0744548	3.94	-3.74749	2.15372	0.55	1.10683	2.471	#N/A	1.3051
137	0.786963	4.45	-0.345632	0.208931	1.37	-2.2589	1.28811	#N/A	0.365255
138	0.776049	4.85	-0.36578	1.53258	0.6	0.615966	1.47677	#N/A	0.562449
139	0.436326	3.87	-1.19652	0.895851	0.98	-0.158669	2.19975	#N/A	1.13734
140	1.4965	#N/A	0.581594	1.54903	0.75	0.631369	1.84077	#N/A	0.880306
141	0.00258449	#N/A	-8.5959	0.00269824	69.49	-8.53377	2.05684	#N/A	1.04043
142	1.73804	#N/A	0.797465	5.08209	1.02	2.34542	1.22148	#N/A	0.288635
143	0.00181877	#N/A	-9.10282	1.38778	0.6	0.472782	1.49012	#N/A	0.575427
144	2.00468	#N/A	1.00337	2.68528	0.8	1.42507	1.7422	#N/A	0.800912
145	0.0041503	#N/A	-7.91257	0.00381158	39.47	-8.0354	1.17842	#N/A	0.23685
146	1.09946	#N/A	0.1368	1.66022	0.6	0.73137	1.66316	#N/A	0.733928
147	0.00204819	#N/A	-8.93144	0.00412558	38.34	-7.92119	1.40787	#N/A	0.493517
148	0.00172667	#N/A	-9.17779	2.23127	0.72	1.15786	2.0236	#N/A	1.01693
149	0.00601678	#N/A	-7.37679	0.00371108	38.89	-8.07395	1.59453	#N/A	0.673135
150	0.3426	#N/A	-1.5454	0.00555779	36.78	-7.49127	1.42732	#N/A	0.513307
151	1.59664	#N/A	0.675042	0.777345	0.44	-0.363373	1.59592	#N/A	0.674391
152	0.0158069	#N/A	-5.98331	0.0477464	6.78	-4.38846	1.62422	#N/A	0.699744
153	3.84804	#N/A	1.94412	1.49396	0.33	0.579144	1.87579	#N/A	0.907495
154	0.000999217	#N/A	-9.96691	1.61575	0.68	0.692204	1.72767	#N/A	0.788824
155	0.0190763	#N/A	-5.71207	2.6105	0.68	1.38432	1.9482	#N/A	0.962143
156	0.00158264	#N/A	-9.30345	1.64974	1.74	0.722238	1.51724	#N/A	0.601449
157	2.94963	59.51	1.56053	2.17081	1.77	1.11823	1.78738	#N/A	0.837847
158	0.00157214	36.59	-9.31305	1.68955	1.43	0.756635	1.57292	#N/A	0.653441
159	0.046792	23.31	-4.41759	2.44504	1.43	1.28986	2.01599	#N/A	1.01149
160	0.00312045	51.49	-8.32403	0.365571	3.62	-1.45178	1.53528	#N/A	0.618499
161	0.0013849	23.47	-9.496	0.00260723	49.58	-8.58327	1.04552	#N/A	0.0642236
162	0.00145188	#N/A	-9.42787	0.0131523	21.36	-6.24854	1.20192	#N/A	0.265345
163	1.25557	1.87	0.328339	1.37273	1.66	0.457046	1.46797	#N/A	0.553822
164	0.00277392	39.69	-8.49386	0.00460217	49.48	-7.76347	1.54756	#N/A	0.629996
165	1.47336	54.81	0.559109	0.967938	1.82	-0.0470136	1.32883	#N/A	0.410159
166	0.00228897	33.16	-8.77108	1.1665	1.39	0.222186	1.19421	#N/A	0.25606
167	0.00904486	17.26	-6.78869	0.00255793	64.53	-8.61081	1.45105	#N/A	0.537096
168	1.1768	2.47	0.234873	1.24724	1.49	0.318741	1.23449	#N/A	0.303913
169	0.006381	#N/A	-7.292	0.00588867	25.91	-7.40784	1.30377	#N/A	0.382691
170	1.15692	3.64	0.210288	1.29618	1.43	0.374267	1.14974	#N/A	0.201303
171	0.00671532	49.49	-7.21833	2.03146	1.6	1.02252	1.64164	#N/A	0.715135
172	1.12552	2.08	0.170588	0.585833	1.49	-0.771438	1.07357	#N/A	0.102413
173	1.46516	3.5	0.551059	1.18341	1.42	0.242953	1.30551	#N/A	0.38461
174	1.19368	3.11	0.255422	1.12172	1.5	0.165718	1.1849	#N/A	0.24476
175	0.00142304	17.05	-9.45681	1.80536	1.21	0.852289	1.24699	#N/A	0.318453
176	0.00244181	#N/A	-8.67783	1.38677	1.64	0.471727	1.1995	#N/A	0.262431
177	0.556192	4.18	-0.846345	1.0412	1.23	0.0582442	1.25428	#N/A	0.326865
178	1.74947	3.56	0.806914	1.12069	1.45	0.164388	1.08634	#N/A	0.11948
179	0.537946	2.29	-0.894467	0.0102954	6.13	-6.60186	1.44988	#N/A	0.535931
180	1.08872	3.25	0.122632	1.30733	1.23	0.38662	1.70872	#N/A	0.772917
181	1.50509	98.64	0.589851	1.42792	0.72	0.513916	1.39089	#N/A	0.476006
182	1.05708	3.2	0.0800781	0.920682	0.58	-0.119224	1.06404	#N/A	0.0895467
183	1.41091	3.29	0.496627	0.00141738	26.38	-9.46255	1.17686	#N/A	0.234943
184	0.151153	3.87	-2.72592	0.0135953	14.49	-6.20075	1.21359	#N/A	0.279287
185	0.682539	3.83	-0.551017	0.759033	0.67	-0.397766	1.52895	#N/A	0.612544
186	0.00129598	58.79	-9.59175	0.00182387	67.22	-9.09878	1.01372	#N/A	0.019664
187	0.0561276	16.29	-4.15515	0.0176071	11.89	-5.8277	1.05216	#N/A	0.0733568
188	1.22889	4.02	0.297351	0.975115	0.88	-0.0363552	1.34115	#N/A	0.423474
189	5.64279	55.98	2.49641	1.79293	0.73	0.842319	1.08609	#N/A	0.119145
190	2.05438	2.41	1.0387	1.22681	0.69	0.294914	1.0166	#N/A	0.0237471
191	0.0290211	69.11	-5.10675	2.43817	0.66	1.2858	1.39836	#N/A	0.483737
192	4.4683	52.29	2.15973	2.58535	0.66	1.37036	1.46061	#N/A	0.546571
193	0.0157052	51.07	-5.99261	2.17294	0.68	1.11965	1.36823	#N/A	0.452315
194	0.691678	13.54	-0.531828	1.937	0.65	0.953826	1.09102	#N/A	0.125672
195	0.714618	56.37	-0.484756	1.79455	0.83	0.84362	1.19035	#N/A	0.251387
196	0.0146599	#N/A	-6.09198	0.117702	2.81	-3.08679	1.33209	#N/A	0.413694
197	0.0270139	16.04	-5.21015	2.2794	0.63	1.18866	1.32946	#N/A	0.410843
198	0.006864	#N/A	-7.18674	2.8146	0.71	1.49293	0.898516	#N/A	-0.154383
199	8.51628	40.94	3.09022	2.92045	0.44	1.54619	1.24741	#N/A	0.318936
200	0.00853082	45.67	-6.8731	2.1764	0.78	1.12194	1.12479	#N/A	0.169661
201	3.00702	39.54	1.58834	1.67606	0.29	0.745076	0.822689	#N/A	-0.281581
202	6.42307	52.2	2.68326	2.15853	0.5	1.11005	0.99614	#N/A	-0.00557945
203	0.850099	11.56	-0.234297	1.74989	0.57	0.807268	1.31012	#N/A	0.389697
204	0.00694046	58.04	-7.17075	2.38815	0.68	1.25589	1.2807	#N/A	0.35693
205	2.48179	41.96	1.31138	1.32369	0.62	0.404568	1.16655	#N/A	0.222251
206	0.00649604	#N/A	-7.26622	0.256898	2.34	-1.96073	1.12451	#N/A	0.169298
207	0.823007	2.54	-0.281023	1.7061	11.23	0.770702	1.26648	#N/A	0.34083
208	0.016648	66.1	-5.90851	2.03226	0.53	1.02308	1.09654	#N/A	0.132958
209	16.7517	59.29	4.06623	2.01299	0.5	1.00934	1.02429	#N/A	0.0346254
210	0.00718014	35.91	-7.12177	1.85103	0.57	0.888328	0.969259	#N/A	-0.0450458
211	0.156317	7.31	-2.67745	1.06012	0.48	0.0842284	0.789711	#N/A	-0.340603
212	4.22092	57.84	2.07756	1.45423	0.62	0.54026	1.06857	#N/A	0.0956782
213	0.00751757	38.13	-7.05552	0.011927	16.49	-6.38963	1.04667	#N/A	0.0658067
214	3.61754	53.17	1.85501	1.77595	0.67	0.828594	1.04234	#N/A	0.059827
215	1.23479	1.95	0.304265	1.47434	0.45	0.560074	0.718576	#N/A	-0.476788
216	0.00183363	#N/A	-9.09108	0.00331523	46.26	-8.23668	1.13053	#N/A	0.176997
217	0.694791	0.16	-0.525349	1.3264	0.42	0.407513	0.843137	#N/A	-0.246161
218	2.60072	46.82	1.37891	1.49698	0.39	0.582055	1.35315	#N/A	0.436324
219	3.97309	58.3	1.99026	1.4342	0.88	0.520248	0.959155	#N/A	-0.0601646
220	0.0633475	10.71	-3.98057	1.78806	0.49	0.838396	1.238	#N/A	0.308016
221	2.19515	56.74	1.13432	1.39906	0.53	0.484456	0.857201	#N/A	-0.222295
222	0.0177492	#N/A	-5.8161	1.45197	0.48	0.538007	0.985398	#N/A	-0.0212215
223	1.54085	2.41	0.623731	1.18253	53.15	0.241871	1.10235	#N/A	0.140587
224	0.0247708	12.52	-5.33521	1.7334	0.45	0.793606	0.938736	#N/A	-0.0912092
225	1.06796	1.42	0.0948632	1.78335	0.29	0.834591	0.948386	#N/A	-0.0764534
226	0.00552023	#N/A	-7.50106	1.71094	68.54	0.774789	0.99072	#N/A	-0.0134503
227	0.020249	#N/A	-5.62601	1.13562	0.45	0.183476	1.0986	#N/A	0.135672
228	1.41396	0.21	0.499741	0.935902	0.51	-0.0955707	0.742503	#N/A	-0.429531
229	0.803229	0.75	-0.316117	1.82268	0.61	0.866062	1.15334	#N/A	0.205822
230	0.0143196	2.1	-6.12586	0.676125	0.56	-0.564639	0.921278	#N/A	-0.118292
231	0.00158636	#N/A	-9.30006	0.911535	0.52	-0.13363	0.913947	#N/A	-0.129818
232	0.0310705	0	-5.00831	1.15573	0.56	0.208801	0.994843	#N/A	-0.00745946
233	1.13368	0	0.181009	0.796037	0.49	-0.329093	0.823578	#N/A	-0.280023
234	1.15459	0	0.207382	0.0018762	43.09	-9.05797	1.00398	#N/A	0.00573049
235	0.00232604	#N/A	-8.74791	1.32515	0.56	0.406156	0.744835	#N/A	-0.425007
236	0.00698727	#N/A	-7.16105	1.62136	0.59	0.697205	1.50844	#N/A	0.593053
237	0.671912	0	-0.573657	1.58338	0.58	0.663006	1.13339	#N/A	0.180649
238	1.45862	0	0.544609	1.52854	0.5	0.61215	0.835573	#N/A	-0.259162
239	0.00709019	#N/A	-7.13996	1.51338	0.56	0.597775	1.30944	#N/A	0.388946
240	1.36596	0	0.449914	0.675325	0.56	-0.566347	0.974473	#N/A	-0.0373065
241	0.0294974	#N/A	-5.08327	1.61822	0.5	0.694405	1.30658	#N/A	0.385793
242	1.51202	1.8	0.596481	1.24442	0.37	0.315478	0.893336	#N/A	-0.162726
243	1.51916	0	0.603272	1.65133	0.5	0.723627	0.699579	#N/A	-0.515441
244	1.56446	0	0.645665	1.47832	0.65	0.563962	1.14468	#N/A	0.194944
245	1.46662	0	0.552494	0.704793	0.59	-0.504729	0.816624	#N/A	-0.292256
246	1.12166	0	0.165632	1.48061	0.59	0.566194	1.27169	#N/A	0.346747
247	0.0341992	7.21	-4.86989	1.34328	0.53	0.42576	1.59547	#N/A	0.673984
248	2.10509	0	1.07388	0.781224	0.6	-0.356191	1.03469	#N/A	0.049194
249	0.522917	0	-0.935346	1.27063	0.16	0.345539	1.19603	#N/A	0.258257

## Sheet: Fig5b
Clone	Bag3 allelic category	FC qPCR	Lane WB	BAG3 intensity	GAPDH intensity	relative protein abundance
42	monoallelic	1.17215	1	88.393	49.947	0.938259
50	biallelic	2.8554	2	112.669	60.046	1.44381
13	biallelic	1.60663	3	70.584	43.036	1.02
52	biallelic	2.51327	4	97.527	49.929	1.41589
58	monoallelic	0.000876985	5	75.015	59.565	0.160271
61	monoallelic	0.0065555	6	73.939	52.29	0.164452
66	monoallelic	1.41845	7	81.008	42.29	0.920833
74	monoallelic	1.69098	8	84.913	49.665	0.768087
51	biallelic	0.00178569	9	93.419	53.347	0.015
20	monoallelic	0.00513444	10	70.656	62.227	0.00813809
106	biallelic	0.00200414	11	72.103	61.09	0.0561675
background				70.4	30.77			Blot provided as FigS5

## Sheet: Fig6b
Mouse	Gene	Region	cells 0 pinpoint	cells 1 pinpoint	cells 2 pinpoints
1	Grik2	CA1	0	23	39
2	Grik2	CA1	0	15	45
3	Grik2	CA1	0	21	38
1	Grik2	CA3	0	2	79
2	Grik2	CA3	0	2	92
3	Grik2	CA3	0	3	77
1	App	CA1	0	2	54
2	App	CA1	0	1	64
3	App	CA1	0	1	53
1	App	CA3	0	1	55
2	App	CA3	0	1	56
3	App	CA3	0	1	40

## Sheet: Fig7a
NPC clone	Clhc1 (%Cast)	Rtn4 (%Cast)	Eml6 (%Cast)	Sptbn1 (%Cast)	Acyp2 (%Cast)	Psme4 (%Cast)	Gpr75 (%Cast)	Asb3 (%Cast)	Erlec1 (%Cast)	Armc5 (%Cast)	Tgfb1i1 (%Cast)	BC017158 (%Cast)	Tial1 (%Cast)	Bag3 (%Cast)	Inpp5f (%Cast)	Mcmbp (%Cast)	Sec23ip (%Cast)	Wdr11 (%Cast)	Prep (%Cast)	Popdc3 (%Cast)	Bves (%Cast)	Hace1 (%Cast)	Grik2 (%Cast)	Ascc3 (%Cast)	Dcbld1 (%Cast)	Gopc (%Cast)	Nus1 (%Cast)	Bid (%Cast)	Mical3 (%Cast)	Pex26 (%Cast)	Iqsec3 (%Cast)	A2m (%Cast)	M6pr (%Cast)	Phc1 (%Cast)	Rimklb (%Cast)	Apobec1 (%Cast)
Ch3	NA	47.8588	28.8462	44.9048	0	51.4721	NA	43.956	54.1176	61.4035	55.4878	44.6429	54.162	54.2199	47.7346	50.6982	52.7672	53.0731	50	NA	41.5094	51.2821	23.0769	49.8559	46.4762	41.4352	49.6331	41.9643	51.6644	58.4071	NA	26.0563	43.6214	54.0984	59.1919	77.0364
Ch5	NA	49.1769	35.5932	50.2279	56.3177	51.2931	NA	49.7207	51.1592	53.2544	59.144	52.2989	51.9761	75.4902	67.3293	46.6312	52.033	46.6939	50.3247	NA	53.7313	53.5385	19.2308	38.7755	45.7757	44.3231	50.2812	50.5882	50.278	39.7351	NA	28.482	44.7038	53.271	58.3774	79.5771
Ch7	NA	51.7852	15.3846	49.9331	57	52.5	NA	46.6216	49.7143	51.1392	48.3271	50.6284	52.1138	56.25	69.9194	50.3486	53.127	51.2141	56.0411	NA	56.338	45.3988	96.2025	45.478	41.7518	50.4484	47.6222	42.4242	48.3428	49.4118	NA	86.3636	45.5814	49.481	56.162	68.0448
Ch8	25	46.9535	27.1318	49.4302	NA	51.8351	NA	46.5587	52.9152	51.8625	53.7445	54.7945	48.7751	99.6622	66.7598	48.4848	52.3973	51.4493	55.6098	NA	70.2703	53.0547	NA	42.5743	43.0693	50.5774	50.1916	51.8868	47.469	46.25	NA	74.3902	41.8301	51.3619	61.8037	62.5
NPC_129	37.5	47.043	18.0851	47.3168	NA	50	45	45.1515	51.0725	48.072	46.1735	52.4501	52.1585	99.4943	47.0034	48.4163	50.6061	53.1395	43.3692	NA	33.6134	52.505	NA	47.8788	50.7463	47.75	49.4213	48.4006	46.8592	54.6256	NA	NA	48.5627	50.6726	56.2678	NA
NPC_C2	NA	47.9853	27.8481	46.5372	NA	49.2973	5	45.8167	53.6917	56.0847	43.1193	48.8987	54.8558	48.3889	49.8483	49.4455	53.4688	49.7222	44.6221	80	68.0108	51.3475	6.8628	47.5432	49.9599	48.6256	48.5204	47.9351	46.9679	48.227	0	NA	49.2028	50.4399	60.5315	44.863
NPC_F5	61.5385	45.9803	31.1321	47.022	NA	48.03	82.1429	41.7582	54.8185	48.9142	6.5979	52.0499	53.3439	52.4255	66.3539	49.9641	52.1503	48.1213	45.6974	90	50.4032	46.063	NA	40.7407	41.0537	49.8696	47.0562	51.773	46.5833	55.8904	26.6667	NA	48.957	52.4986	64.9832	12.5
NPC_G4	26.6667	48.0878	19.2771	54.0658	100	48.93	NA	49.6063	52.5592	54.386	50.1266	48.7256	53.5083	51.3081	54.6468	50.9522	53.0732	47.9609	46.6819	84.6154	42.2078	51.0511	3.4483	48.0132	40.7407	46.1271	46.9688	50	45.3585	46.2006	30.8511	0.8296	48.9428	50.7274	61.1069	7.9625
NPC_mB4	NA	44.7239	16.092	46.3918	2.3622	50.5184	69.2308	50.2703	51.6561	50.1119	29.1925	53.5912	50.6683	0.5109	66.4545	50.2968	53.9048	51.7962	45.4761	70	51.5337	47.7895	0	48.1315	44.6933	50.1706	48.4691	47.6483	46.0489	35.8025	50	70.8304	48.9523	52.1622	61.6848	95.302
NPC_mC3	NA	46.3954	23.9669	49.3954	100	51.6255	43.4783	42.5926	51.4537	47.1698	25.6545	47.2826	51.0077	46.5206	48.0727	50.1077	52.2476	51.0293	46.1497	81.25	53.1532	48.9943	16.2791	46.25	40.7778	49.5387	50.0934	47.1396	48.4199	44.2953	73.3333	83.3102	47.1969	49.6883	55.2583	62.3457
NPC_mE6	NA	45.9334	20.2247	47.1038	0	47.9615	46.875	45.2055	52.4706	51.6505	28.3843	48.3108	51.0078	0.5698	63.9327	48.6017	51.9869	48.9526	44.2935	95.8333	42.3237	51.0309	97.5	45.7847	42.2351	49.4336	47.5997	48.6784	50.9054	52.3529	46.1538	72.0641	48.8273	50.6939	62.963	49.3023
NPC_mG3	80	48.0714	23.5294	46.1824	0	50.6514	66.6667	47.3373	50.3474	56.9091	8.7591	52.7822	52.1962	NA	68.8257	48.4966	50.3415	48.453	44.7549	81.8182	57.6389	47.9087	87.5	44.3828	48.0687	47.4461	48.8709	52.4615	47.417	53.6946	50	29	47.7707	49.3653	55.8185	100
NPC_mG6	47.619	48.7032	19.708	45.5463	NA	48.1213	61.1111	45.7143	50.9276	50.9934	42.9379	47.9592	52.763	50.9785	48.659	51.4857	51.6072	46.937	42.7387	77.7778	50.4532	50.5852	8.0537	47.8049	42.0364	47.372	47.5491	52.5219	47.3036	49.0909	61.1111	91.9844	50.407	53.7895	71.3012	50.1299
NPC_DFT	44.8276	45.5938	25.6684	57.1649	NA	50.4017	81.4815	42.3497	49.8321	48.9403	53.1343	45.2722	55.2846	0.4802	38.0068	49.7156	52.3615	52.7076	46.1214	60	53.9623	48.285	32.6531	46.6351	40.1484	44.4774	48.3768	52.8678	47.5716	48.8055	30.7692	NA	49.7991	50.6993	58.7112	94.0171
NPC_E1.2	28	49.1333	28.7805	47.5528	99.0132	51.0536	45.2381	48.8506	49.8084	49.0278	40.9968	47.2946	54.1343	6.1607	46.8408	52.2646	50.7861	52.0189	44.1321	83.3333	70.088	53.7484	5.9259	42.2475	45.4348	46.9613	47.2216	50.1263	46.5306	40.2477	60	91.1439	48.6714	53.127	55.9944	22.9703
NPC_mG2	NA	47.2317	8.8235	51.7701	54.2484	48.0473	NA	44.8529	52.795	47.1042	7.0797	48.3108	53.1281	48.6996	66.0745	48.2831	52.4265	49.8315	44.1579	72.7273	63.7037	53.2081	92.3077	46.2485	41.2667	48.3036	47.3025	53.8194	44.8814	46.2406	41.6667	69.5249	50.8205	49.7345	61.2708	46.5278

[truncated: 12 more sheets: Fig7b- Acyp2, Fig7b- Bag3, Fig7c, Fig8a, Fig8b, Fig8c, Fig8d, FigS1, FigS6a, Fig6c - A2m, Fig6c - Eya4, Fig6c - Grik2]
